# Supplementary material for: Specific Volumetric Weight-Driven Shift in Microbiota Compositions With Saccharifying Activity Change in Starter for Chinese Baijiu Fermentation
Source: Front Microbiol. 2018 Sep 28;9:2349. doi: 10.3389/fmicb.2018.02349 (PMC6172349; doi:10.3389/fmicb.2018.02349)
Supplement: Supplementary file 1 [file Data_Sheet_1.zip]

Archive with 2 entries (2 files):
- Supplementary Figures and Tables.DOCX
- Table S5.XLSX
