# Supplementary material for: Specific Volumetric Weight-Driven Shift in Microbiota Compositions With Saccharifying Activity Change in Starter for Chinese Baijiu Fermentation
Source: Front Microbiol. 2018 Sep 28;9:2349. doi: 10.3389/fmicb.2018.02349 (PMC6172349; doi:10.3389/fmicb.2018.02349)
Supplement: Supplementary file 1 [file Data_Sheet_1.zip › Table S5.XLSX]

## Sheet: Supplementary_Table_S5
Supplementary Table S5. Identified non-redundant protein groups in Diffused and Squeezed Jiuqu
Protein		Accession	Description	Significance	Coverage /%	Unique Peptides	Relative abundance/%						Microorganism
							Diffused Jiuqu			Squeezed Jiuqu
Group	ID						S1	S2	S3	S4	S5	S6
1134	4255	A0A0A1NTN0	Uncharacterized protein	68.19	57	7	1.38542	0.84007	1.28885	0	0.0123303	0.0156633	Rhizopus microsporus
3690	7902	R4RJ65	Heat shock protein Hsp20	56.79	48	6	0	0	0	0.318046	0.109382	0.106286	Lactobacillus fermentum F-6
2090	6755	A0A0A1NIZ7	Uncharacterized protein	56.52	47	3	0.233274	0.241817	0.268081	0	0.00314224	0	Rhizopus microsporus
1475	4131	A0A0C7BUL1	Putative Rhizopuspepsin	55.75	67	2	0.0261722	0.130134	0.151716	0.453324	0.236	0.438199	Rhizopus microsporus
2023	5553	A0A0C7B6V6	Uncharacterized protein	55.74	60	4	0.301549	0.211066	0.325527	0.000667033	0.00143191	0	Rhizopus microsporus
979	578	A0A099P8U3	Glyceraldehyde-3-phosphate dehydrogenase	55.7	63	9	0	0	0	0.378489	0.0804786	0.0161294	Pichia kudriavzevii
1365	4272	A0A0A1PE37	Uncharacterized protein	53.98	63	3	0.182068	0.212464	0.213581	0	0	0	Rhizopus microsporus
2838	871	A0A099P4M0	Uncharacterized protein	53.35	54	12	0.0194869	0.0286546	0.0159081	0.200758	0.0563483	0.00798081	Pichia kudriavzevii
2562	2386	Q9R4E4	3-phosphoshikimate 1-carboxyvinyltransferase	53.22	24	3	0.160732	0.199884	0.146856	0	0	0	Agrobacterium sp. (strain CP4)
1723	5302	A0A099NYV6	Uncharacterized protein	52.89	44	4	0	0	0	0.275592	0.0814067	0.0170618	Pichia kudriavzevii
1152	1563	A0A099P8G2	Uncharacterized protein	52.74	48	4	0.00307239	0.00257193	0	0.179171	0.0775617	0.024334	Pichia kudriavzevii
3462	5646	E7KKB1	Hsp26p	52.21	41	7	0	0.00115457	0.00170865	0.153267	0.124629	0.138918	Saccharomyces cerevisiae (strain Lalvin QA23)
880	968	B3LQ59	Glyceraldehyde-3-phosphate dehydrogenase	52.09	54	6	0	0	0	0.248249	0.131656	0.102557	Saccharomyces cerevisiae (strain RM11-1a)
1406	290	A0A0L8VLD5	PDC1p Major of three pyruvate decarboxylase isozymes	51.79	39	10	0	0	0	0.152547	0.0892291	0.0853089	Saccharomyces sp. 'boulardii'
3150	11112	A0A142KUN9	DNA-binding protein	51.6	67	4	0.0216205	0.0287944	0.0338784	0.234577	0.0603258	0.0673148	Lactobacillus oris
4747	17813	J4TT74	HSP12-like protein	51	26	3	0	0	0.0276919	0.108654	0.111371	0.0728155	Saccharomyces kudriavzevii (strain ATCC MYA-4449 / AS 2.2408 / CBS 8840 / NBRC 1802 / NCYC 2889)
1423	416	A0A099P6P4	Uncharacterized protein	50.67	34	7	0	0	0	0.13096	0.0403056	0.0107219	Pichia kudriavzevii
2049	1144	A0A099P3W9	Malate dehydrogenase	50.66	61	7	0	0	0	0.184208	0.0558179	0.0121204	Pichia kudriavzevii
140	49	A0A099P2Z5	ATP synthase subunit beta	50.05	14	6	0	0	0	0.209392	0.0442831	0.00337506	Pichia kudriavzevii
4449	14235	A0A060V0S4	Uncharacterized protein	50.03	32	3	0.083495	0.108328	0.0779203	0	0	0	Klebsiella quasipneumoniae subsp. quasipneumoniae
1435	369	A0A0C7BRQ8	Uncharacterized protein	50.01	47	16	0.152197	0.0252999	0.0313744	0.132399	0.063773	0.0836307	Rhizopus microsporus
2118	910	A0A099P6W9	Phosphoglycerate kinase	49.87	43	6	0	0	0	0.191403	0.116541	0.011188	Pichia kudriavzevii
4158	11125	D0DU41	10 kDa chaperonin	49.81	70	4	0.0246076	0.00912755	0.0300487	0.266957	0.0308921	0.0681539	Lactobacillus fermentum 28-3-CHN
3407	4283	A0A142KQE9	Lactate dehydrogenase	49.01	30	8	0.00940208	0.0159348	0.0173811	0.201477	0.0810089	0.0707644	Lactobacillus oris
1449	712	H1X9K5	Elongation factor Tu	48.88	55	5	0	0	0	0.101458	0.0973168	0	Weissella confusa LBAE C39-2
1543	305	A0A099NXC2	Aconitate hydratase mitochondrial	48.64	25	7	0	0	0	0.166938	0.0472	0.00928608	Pichia kudriavzevii
2877	2047	A0A158SJK9	K00135 succinate-semialdehyde dehydrogenase (NADP+)	48.3	27	9	0.00610211	0.00540944	0.0144351	0.113691	0.0175011	0.015943	Lactobacillus fermentum
4499	13076	A0A0A1NQC6	Uncharacterized protein	48.29	24	3	0	0	0	0.0877865	0.0548898	0.0438199	Rhizopus microsporus
3010	2495	V4XNC0	2-oxoisovalerate dehydrogenase subunit beta	48.24	46	10	0.0146507	0.0159348	0.0266608	0.13096	0.059928	0.015943	Lactobacillus fermentum NB-22
827	1715	P00359	Glyceraldehyde-3-phosphate dehydrogenase 3	48.01	47	3	0.014224	0.0123005	0.0125203	0.144632	0.0881685	0.105354	Saccharomyces cerevisiae (strain ATCC 204508 / S288c)
1804	2487	A0A099P7N4	Uncharacterized protein	47.95	39	4	0	0	0	0.102897	0.0189595	0	Pichia kudriavzevii
4733	8822	A0A099P069	Uncharacterized protein	47.77	62	7	0	0	0	0.105056	0.0245281	0	Pichia kudriavzevii
1794	313	A0A142KR73	Enolase	47.64	69	5	0.00499263	0.0130274	0.0137281	0.123045	0.0530337	0.0482018	Lactobacillus oris
4775	26250	A0A0N9YUP5	Uncharacterized protein	47.37	12	1	0.0193447	0.0240419	0.0215054	0.047635	0.0413663	0.11188	Weissella cibaria
3016	6806	A0A0C7BVB4	Putative Rhizopuspepsin-2	47.04	40	3	0.0100422	0.0104415	0.0075269	0.214429	0.123038	0.165956	Rhizopus microsporus
5362	14736	E7Q5R9	Superoxide dismutase [Cu-Zn]	46.86	36	4	0	0	0	0.0877865	0.0236	0.0133324	Saccharomyces cerevisiae (strain FostersB)
14	1	A0A0A1MMZ0	Putative ZYRO0D11044p	46.72	66	1	0	0.128596	0.108558	0.148949	0.0856494	0.14358	Rhizopus microsporus
3573	3212	A6ZY16	Triosephosphate isomerase	46.68	60	6	0	0	0	0.0798713	0.0379191	0.029928	Saccharomyces cerevisiae (strain YJM789)
3875	4356	R4RTP4	Dihydrolipoyl dehydrogenase	46.68	19	5	0.00455169	0.00496214	0.00555311	0.0579247	0.0266494	0.00746802	Lactobacillus fermentum F-6
1859	5412	A0A0C7BNS1	ATP synthase subunit gamma	46.66	33	2	0.0957277	0.081491	0.10031	0.425261	0.101692	0.140783	Rhizopus microsporus
1939	2287	A0A0F4HBZ6	Glyceraldehyde 3-phosphate dehydrogenase	46.59	58	5	0.0244653	0.0153757	0.017823	0.302935	0.083528	0.078596	Lactobacillus fermentum
1028	234	A0A099P2R2	Uncharacterized protein	46.56	33	5	0	0	0	0.0638971	0.0212135	0	Pichia kudriavzevii
2477	473	A0A0F4HCY7	Phosphoglycerate kinase	46.39	58	7	0	0	0	0.0985799	0.0346045	0.0353356	Lactobacillus fermentum
3947	2883	Q9UQZ5	Milk-clotting aspartic proteinase	46.35	26	9	0.011109	0.000525568	0.00409487	0.0336035	0.0707999	0.239611	Rhizomucor pusillus
3421	5626	A0A0N7CP74	Butanediol dehydrogenase	46.2	18	5	0.0110236	0.0216657	0.0219473	0.0885061	0.0289033	0.01874	Lactobacillus fermentum 3872
3040	1338	A0A099P3L2	Transaldolase	46.15	44	8	0.160732	0.0754805	0.0702609	0.0813104	0.0552876	0.00941661	Pichia kudriavzevii
1884	1584	A0A0C7B474	Putative Prohibitin-1	46.13	51	5	0.0342799	0.0395574	0.0212108	0.0556941	0	0.0311401	Rhizopus microsporus
2537	3899	E7KQW5	Phosphoglycerate mutase	46.06	38	6	0	0	0	0.0913843	0.0607235	0.0355221	Saccharomyces cerevisiae (strain Lalvin QA23)
463	171	A0A099P366	ATP synthase subunit alpha	46.03	42	3	0	0	0	0.112971	0.0118928	0	Pichia kudriavzevii
1931	2807	A0A0C7B014	Putative NMT-1 like protein	46.01	35	4	0.00745339	0.0152359	0.0285757	0.174134	0.0607235	0.0858683	Rhizopus microsporus
2048	815	A0A017SB04	Aldehyde dehydrogenase	45.95	26	5	0.0460858	0.0469656	0.0517014	0	0	0	Aspergillus ruber CBS 135680
4752	4925	A0A017S5A8	Uncharacterized protein	45.93	14	5	0.0403962	0.0364822	0.0518487	0	0	0.00164091	Aspergillus ruber CBS 135680
4331	7635	V4XNV7	Ferritin	45.68	29	3	0.0297282	0.0258591	0.0122551	0.273433	0.0522382	0.0551944	Lactobacillus fermentum NB-22
2583	3595	I9AP72	NAD-dependent glyceraldehyde-3-phosphate dehydrogenase	45.34	34	3	0	0	0	0.0254725	0.033146	0.0220964	Lactobacillus pentosus KCA1
4238	1979	A0A099P8A4	Uncharacterized protein	45.3	34	6	0	0	0	0.070589	0.0241303	0	Pichia kudriavzevii
3386	1895	A0A099NXI4	Uncharacterized protein	45.28	42	6	0	0	0	0.0531036	0.0168382	0	Pichia kudriavzevii
4421	8471	A0A017SCN2	Uncharacterized protein	45.03	28	4	0.0557582	0.0645778	0.0827812	0	0	0	Aspergillus ruber CBS 135680
3170	542	H1X7F8	ATP-dependent Clp protease	45.01	31	7	0	0	0	0.0156145	0.0555528	0	Weissella confusa LBAE C39-2
5507	13483	A0A0A1PGY7	Putative 1 3(4)-beta-glucanase	44.99	8	2	0.0100279	0.0118952	0.00816028	0.0957017	0.0474651	0.0401837	Rhizopus microsporus
3308	2400	A0A099P0J4	Isocitrate dehydrogenase [NAD] subunit mitochondrial	44.76	31	5	0	0	0	0.049146	0.00932067	0	Pichia kudriavzevii
2156	2870	A0A099P1N2	Uncharacterized protein	44.73	29	3	0	0	0	0.0608749	0.0206831	0	Pichia kudriavzevii
2438	460	A0A0C7C4W1	Uncharacterized protein	44.62	17	7	0.00320041	0.00370414	0	0.0791518	0.032218	0.0453116	Rhizopus microsporus
82	98	A0A099P3Y7	Uncharacterized protein	44.57	39	4	0	0	0.00726176	0.111532	0.0490561	0.00378529	Pichia kudriavzevii
2675	7222	A0A0C7BUT1	Uncharacterized protein	44.55	47	5	0.083495	0.0658358	0.0680514	0.21299	0.105802	0.157565	Rhizopus microsporus
482	451	A0A017S5D2	ATP synthase subunit alpha	44.5	31	4	0.0513487	0.0462668	0.0575933	0.0157584	0	0.00756126	Aspergillus ruber CBS 135680
3636	1524	A0A170DU48	60 kDa chaperonin	44.47	22	8	0.0378359	0.0465463	0.0303433	0	0	0	Klebsiella pneumoniae
5231	5198	A0A158SKU2	50S ribosomal protein L2	44.43	33	4	0	0	0	0.0741148	0.00429573	0.00753329	Lactobacillus fermentum
4443	9685	D0DSX3	30S ribosomal protein S10	44.31	43	4	0	0	0	0.107215	0.0104079	0.021537	Lactobacillus fermentum 28-3-CHN
3946	933	A0A099P7E7	Uncharacterized protein	44.31	28	11	0	0	0	0.0664875	0.0263842	0	Pichia kudriavzevii
2067	274	B2GC22	Pyruvate kinase	44.14	54	9	0.00908915	0	0.00880839	0.0827496	0.0425595	0.0200453	Lactobacillus fermentum (strain NBRC 3956 / LMG 18251)
4864	11188	A0A158SKS8	30S ribosomal protein S5	44.13	37	3	0	0	0	0.0641129	0.0230696	0.0285295	Lactobacillus fermentum
4135	3291	A0A0R2F0J8	Phosphoglycerate kinase	44.06	22	4	0	0	0	0.0253286	0.0318202	0	Weissella confusa
2077	1702	A6ZZQ6	Aldolase	44	45	3	0.000972923	0	0.00210635	0.0451165	0.026782	0.0137054	Saccharomyces cerevisiae (strain YJM789)
5374	17405	S6BVJ1	Uncharacterized protein	43.97	10	2	0.0179223	0.00953291	0.0176757	0.16478	0.0586022	0.0691794	Lactobacillus casei subsp. casei ATCC 393
4217	2303	A0A099P084	Catalase	43.97	17	7	0	0	0	0.0585723	0.0241303	0.0105354	Pichia kudriavzevii
4137	5970	A0A099NSZ0	Triosephosphate isomerase	43.93	37	4	0.0156464	0	0	0.0497217	0.040173	0.0120272	Pichia kudriavzevii
3816	9750	A0A0C7BXX1	Uncharacterized protein	43.92	25	3	0.0076383	0.00317298	0.00456622	0.107934	0.0725235	0.0496936	Rhizopus microsporus
5756	6374	A0A099NZ17	Uncharacterized protein	43.88	12	5	0	0	0	0.0651923	0	0	Pichia kudriavzevii
3424	8942	D0DU93	50S ribosomal protein L7/L12	43.85	50	6	0.00832106	0.0483634	0.00440419	0.182049	0.0612539	0.0711373	Lactobacillus fermentum 28-3-CHN
2536	3786	A0A017S0Z0	Glyceraldehyde-3-phosphate dehydrogenase	43.85	31	2	0.0554737	0.0640186	0.0785095	0.00457641	0	0.000988278	Aspergillus ruber CBS 135680
4136	5161	A0A017SNN2	Outer mitochondrial membrane protein porin	43.82	23	4	0.0357023	0.0332673	0.0449257	0	0	0.0126798	Aspergillus ruber CBS 135680
2986	1273	A0A0U0I5F2	Aldehyde-alcohol dehydrogenase	43.79	23	8	0	0	0	0.0369855	0.043355	0.0124001	Streptococcus pneumoniae
1851	1050	S5RZC2	Alcohol dehydrogenase	43.66	56	3	0	0.00339662	0	0.0841887	0.0440179	0.029928	Saccharomyces cerevisiae
4534	4127	A0A099P0V7	Uncharacterized protein	43.65	37	7	0.00334265	0.00861037	0	0.102178	0.0352674	0.0104422	Pichia kudriavzevii
5737	9794	A0A099P705	ATP synthase subunit gamma	43.64	26	4	0	0	0	0.0450445	0.0141865	0	Pichia kudriavzevii
4533	2114	A0A0J5PKP6	Alcohol dehydrogenase	43.55	45	5	0	0	0	0	0	0.0725358	Aspergillus fumigatus Z5
4387	1581	A0A099NZA9	Dihydrolipoyl dehydrogenase	43.39	28	5	0.025461	0.0268375	0	0.0652642	0.00628449	0	Pichia kudriavzevii
1652	214	A0A0R2EMR9	ATP-dependent Clp protease ATP-binding subunit	43.36	44	11	0.000964389	0.0115317	0	0.14751	0.0236	0.039904	Lactobacillus fermentum
4577	3868	A0A099NUE3	Uncharacterized protein	43.26	12	7	0	0	0	0.0308692	0.0121315	0.00208844	Pichia kudriavzevii
2596	5274	N1NY02	Tsa1p	43.24	48	3	0	0	0	0.0559819	0.0243955	0.0322589	Saccharomyces cerevisiae (strain CEN.PK113-7D)
4810	12270	A0A0A1PJI7	Uncharacterized protein	43.21	19	3	0.0965811	0.0785556	0.0854325	0.00183488	0.00330135	0	Rhizopus microsporus
61	78	A0A068SA86	ATP synthase subunit alpha	43.19	52	3	0.054478	0.0464065	0.0110768	0.0382087	0.125425	0.0283431	Lichtheimia corymbifera JMRC:FSU:9682
4560	2204	A0A099NXH0	Uncharacterized protein	43.11	16	8	0	0.00493419	0.00536163	0.0562697	0.022009	0.00728155	Pichia kudriavzevii
690	1261	A0A0C7BD37	Putative Glucoamylase	42.97	40	11	0.284481	0.299126	0.281338	0.643288	0.371236	0.173415	Rhizopus microsporus
4222	6061	W0TCX8	Potassium-activated aldehyde dehydrogenase	42.9	11	3	0.00756718	0.00697496	0.00605392	0.0268396	0	0	Kluyveromyces marxianus DMKU3-1042
3492	8934	A0A017S0R4	40S ribosomal protein S0	42.89	19	3	0.0258877	0.0283751	0.0248933	0	0	0	Aspergillus ruber CBS 135680
4571	3898	A0A099P7U5	Uncharacterized protein	42.83	27	5	0	0	0.00120637	0.0559819	0.0176337	0.00254528	Pichia kudriavzevii
5465	6286	A0A158SK02	Arginine--tRNA ligase	42.77	12	5	0	0.00478043	0	0.0228821	0.00217438	0.00361747	Lactobacillus fermentum
3379	3366	A0A0E1CGD9	Outer membrane protein A	42.67	32	4	0.0371247	0.0609435	0.0518487	0.00444689	0	0	Klebsiella pneumoniae 30660/NJST258_1
4668	10292	A0A017S921	Glycerol dehydrogenase	42.67	19	4	0.0530556	0.0454281	0.0587717	0	0	0	Aspergillus ruber CBS 135680
5649	6600	C0WX35	Acetate kinase	42.67	21	6	0	0	0	0.0382807	0.00225393	0.00492274	Lactobacillus fermentum ATCC 14931
3761	5493	A0A017S5M7	Transketolase	42.6	9	2	0.0231852	0.0198486	0.0197379	0	0	0	Aspergillus ruber CBS 135680
3298	2671	A0A0C7B8Q7	Carboxypeptidase	42.58	31	9	0.024892	0.0294933	0.024746	0.0899452	0.0482606	0.0715103	Rhizopus microsporus
5135	4504	H1X6P8	Elongation factor G	42.55	12	2	0	0	0	0.0122325	0.0355326	0.00305807	Weissella confusa LBAE C39-2
4464	7471	A0A017S3H2	60S ribosomal protein L7	42.54	27	4	0.0246076	0.0279557	0.0184122	0	0	0	Aspergillus ruber CBS 135680
4855	4414	A0A0L8VJJ6	POS5p Mitochondrial NADH kinase	42.42	29	6	0	0	0	0.0447567	0.0290359	0.0152903	Saccharomyces sp. 'boulardii'
5339	11004	S5NCT1	30S ribosomal protein S19	42.36	55	4	0	0	0	0.0827496	0.0161753	0.0212573	Lactobacillus reuteri TD1
4286	5571	D0DSY6	50S ribosomal protein L5	42.34	48	3	0	0	0	0.0663436	0.0194899	0.0258257	Lactobacillus fermentum 28-3-CHN
1630	3589	A0A0R2F422	Chaperone protein DnaK	42.3	15	3	0	0	0	0.00719561	0.0308921	0	Weissella confusa
5596	8209	A0A099P1Y7	Uncharacterized protein	42.26	12	4	0.00477927	0.0139779	0.00938285	0.0498656	0.0121182	0.00867074	Pichia kudriavzevii
4013	1628	A0A0U0I8M5	Pyruvate kinase	42.24	37	5	0	0	0	0.0195001	0.0290359	0	Streptococcus pneumoniae
4152	2593	G9ZPU7	Pyridine nucleotide-disulfide oxidoreductase	42.21	27	9	0	0	0	0.0659118	0.0111238	0.0213505	Lactobacillus parafarraginis F0439
1732	734	A0A0C7B6M3	Putative NADH-ubiquinone oxidoreductase 51 kDa subunit mitochondrial	42.21	32	4	0.0162154	0.0213861	0.0150243	0.0618823	0.0359303	0.0304874	Rhizopus microsporus
5567	14369	A0A099NXK9	Superoxide dismutase [Cu-Zn]	42.02	28	3	0	0	0.00109737	0.0615225	0.0129932	0.00312333	Pichia kudriavzevii
5209	5078	A0A099P007	Uncharacterized protein	41.86	19	5	0	0	0	0.041087	0	0	Pichia kudriavzevii
1836	1116	A0A0A1N6Z4	Uncharacterized protein	41.86	58	6	0.00672796	0.0111683	0.00835176	0.0317327	0.0178989	0.0301145	Rhizopus microsporus
4949	7509	D0DSX1	30S ribosomal protein S7	41.74	41	3	0	0	0	0.0762735	0.00507797	0.00297416	Lactobacillus fermentum 28-3-CHN
2689	1115	A0A099P5H4	Elongation factor Tu	41.68	19	6	0	0	0	0.0399357	0.0100631	0.00119339	Pichia kudriavzevii
5801	11297	T0TMH5	Sigma-54 modulation protein	41.61	27	3	0.0111659	0.0135166	0.00793933	0.0496497	0.0425595	0.0161294	Lactobacillus fermentum MTCC 8711
5589	9975	C7GKW4	Hsp31p	41.61	34	4	0	0.00283751	0	0.0451165	0.025191	0.0281566	Saccharomyces cerevisiae (strain JAY291)
4946	5441	A0A099P5X6	Uncharacterized protein	41.57	27	3	0	0	0	0.0306533	0.00754404	0	Pichia kudriavzevii
2182	1160	A0A099NWM4	6-phosphogluconate dehydrogenase decarboxylating	41.56	34	5	0	0	0	0.0297179	0.0077164	0	Pichia kudriavzevii
4178	2812	A0A099P7B7	1 3-beta-glucanosyltransferase	41.47	5	5	0	0	0	0.0279909	0.00160427	0	Pichia kudriavzevii
3861	6539	A0A0R1Y3G1	Glyceraldehyde-3-phosphate dehydrogenase (Phosphorylating)	41.43	29	2	0	0	0	0.024681	0.00209483	0	Lactobacillus pontis DSM 8475
850	1631	Q02016	Rhizopuspepsin I (Fragment)-Rhizopus aspartic proteinase, neurase, Rhizopus acid protease, Rhizopus acid proteinase	41.39	54	5	0.101986	0.0971462	0.126381	0.337474	0.193573	0.273175	Rhizopus chinensis
4093	1245	A0A0R2FRF0	Myosin-cross-reactive antigen	41.39	26	8	0.00200559	0	0	0.0659118	0.0108984	0.0162227	Lactobacillus mali
3009	964	A0A099NZM3	Uncharacterized protein	41.35	16	9	0.0014224	0.00114059	0	0.0378489	0.00543595	0.000390649	Pichia kudriavzevii
2828	1101	A0A099P5T7	Isocitrate dehydrogenase [NADP]	41.31	36	8	0	0	0	0.023026	0.0112034	0	Pichia kudriavzevii
5562	5233	A0A099P6S6	Succinate-CoA ligase subunit beta	41.3	7	6	0.00611633	0.0102737	0	0.0436774	0.0249258	0.00117475	Pichia kudriavzevii
5654	12090	A0A0F4HGU6	50S ribosomal protein L23	41.3	41	3	0	0	0	0.0567014	0.00977145	0.0112813	Lactobacillus fermentum
5899	7738	A0A099P1T3	Acetyltransferase component of pyruvate dehydrogenase complex	41.29	14	5	0.000152197	0.000181712	0.000127412	0.0282788	0.00180314	0.0001557	Pichia kudriavzevii
3435	2200	A0A158SJI9	K00691 maltose phosphorylase	41.19	14	3	0.0013968	0	0	0.0651203	0.00734516	0.0112813	Lactobacillus fermentum
4469	5370	B2GF82	2 3-bisphosphoglycerate-dependent phosphoglycerate mutase	41.15	41	4	0	0	0	0.0477789	0.0120386	0.0139851	Lactobacillus fermentum (strain NBRC 3956 / LMG 18251)
4619	7315	A0A099P849	Uncharacterized protein	40.82	21	3	0	0	0	0.0271994	0.00372561	0	Pichia kudriavzevii
1198	2743	I1BHS9	2 3-bisphosphoglycerate-independent phosphoglycerate mutase	40.71	24	2	0	0.0348049	0.0380027	0.0719561	0.0357977	0.0585508	Rhizopus delemar (strain RA 99-880 / ATCC MYA-4621 / FGSC 9543 / NRRL 43880)
5352	7663	A0A0N7CNQ6	50S ribosomal protein L4	40.7	29	5	0.0253188	0.0301922	0.00486082	0.126643	0.036991	0.0270378	Lactobacillus fermentum 3872
5530	9110	A0A0N7CJT3	Thiol peroxidase	40.67	55	5	0.0155042	0.0187303	0.0166446	0.125204	0.046537	0.0544485	Lactobacillus fermentum 3872
4631	15541	B0B552	Superoxide dismutase [Cu-Zn]	40.56	19	2	0	0	0	0.0214429	0.000650988	0	Kluyveromyces marxianus
3760	4549	A0A0N7CM41	ATP synthase subunit alpha	40.51	13	4	0.00354178	0.00868026	0	0.0435335	0.0163079	0.0206979	Lactobacillus fermentum 3872
5531	9622	A0A099P6I9	Superoxide dismutase	40.5	21	3	0	0	0	0.0454043	0.0115348	0.00277837	Pichia kudriavzevii
4778	8814	A0A0C7C820	Uncharacterized protein	40.49	42	5	0.00970079	0.0130693	0.0164973	0.0646886	0.0265168	0.0487612	Rhizopus microsporus
5532	11199	Q4WYW9	Heat shock protein Hsp30/Hsp42 putative	40.44	32	4	0	0	0	0.00535354	0.00601932	0.044659	Neosartorya fumigata (strain ATCC MYA-4609 / Af293 / CBS 101355 / FGSC A1100)
6137	10699	A0A099NX97	Uncharacterized protein	40.43	19	4	0	0	0	0.027847	0	0	Pichia kudriavzevii
5043	5480	A0A099NZJ8	Uncharacterized protein	40.41	15	3	0	0	0	0.027919	0.0103018	0	Pichia kudriavzevii
5542	14777	A0A0R1UX36	30S ribosomal protein S3	40.4	17	2	0	0	0	0.0543269	0.013391	0.0104422	Lactobacillus equigenerosi DSM 18793 = JCM 14505
4329	4247	A0A099P3E7	Uncharacterized protein	40.34	22	4	0	0	0	0.0236016	0.00483932	0	Pichia kudriavzevii
4944	1779	A0A099P436	Glucose-6-phosphate isomerase	40.17	16	5	0	0	0	0.0265518	0	0	Pichia kudriavzevii
4182	8219	A0A017S3R6	60S acidic ribosomal protein P0	40.07	21	3	0.01778	0.0167734	0.0216527	0.00194282	0	0	Aspergillus ruber CBS 135680
4508	3227	C0WVL1	Ornithine carbamoyltransferase	40.04	33	5	0	0	0.00150243	0.0631775	0.00694741	0.0145445	Lactobacillus fermentum ATCC 14931
1302	982	A0A099NXD5	Uncharacterized protein	39.99	16	3	0	0	0	0.0272714	0.0253236	0	Pichia kudriavzevii
1392	864	A0A0A1MWZ8	Putative Ura2 bifunctional carbamoylphosphate synthetase-aspartate transcarbamylase	39.95	12	5	0.00837795	0.00905766	0.0145383	0.0122325	0	0.0125866	Rhizopus microsporus
5588	8041	A0A099NX43	Uncharacterized protein	39.93	11	4	0	0	0	0.0227381	0	0	Pichia kudriavzevii
3484	3882	A0A0A1NU41	Putative Transketolase TktA	39.86	12	3	0	0.00929528	0	0.0216588	0	0	Rhizopus microsporus
4118	3651	D0DSW1	Alcohol dehydrogenase propanol-preferring	39.83	36	3	0	0	0	0.0453324	0.0110443	0.0217235	Lactobacillus fermentum 28-3-CHN
4678	3481	A0A0R2EEJ6	Trigger factor	39.76	13	3	0	0	0	0.0277751	0	0.000858683	Lactobacillus fermentum
5502	11749	A0A142KS73	30S ribosomal protein S6	39.72	57	4	0.00341377	0.00587071	0.00201797	0.0755539	0.0144517	0.0185535	Lactobacillus oris
2947	536	A0A0U0I5G2	Phosphoketolase	39.65	22	3	0	0	0	0.0130241	0.0163079	0	Streptococcus pneumoniae
5862	10274	A0A099NZ48	Malate synthase	39.38	8	3	0.0013399	0.00257193	0	0.0133119	0.00729213	0	Pichia kudriavzevii
4203	3682	A0A0C7AY80	Putative Potential mitochondrial NADH dehydrogenase	39.36	15	5	0.0134844	0.0180315	0.00428636	0.0149669	0	0.00748667	Rhizopus microsporus
5883	10791	M9TI89	Alpha-amylase	39.14	10	3	0	0	0	0	0.00588674	0.0332844	Rhizomucor pusillus
1876	1061	C0WWV6	ATP synthase subunit beta	39.08	36	7	0	0.0043611	0	0.0236016	0.011389	0.0132392	Lactobacillus fermentum ATCC 14931
5625	11366	E7LXK2	Ahp1p	39.08	32	4	0.00307239	0.00483634	0.00525852	0.0454043	0.0198876	0.00600425	Saccharomyces cerevisiae (strain VIN 13)
4642	11496	A0A094J9L7	Ribulose 1 5-bisphosphate carboxylase (Fragment)	39.07	29	2	0	0.0248806	0.0262189	0.0438932	0.0808763	0.0265716	Shewanella mangrovi
1	28	A0A0C7C1Z8	Putative FAFR114Wp	39.03	42	4	0.0850597	0.219453	0.271027	0.146791	0.0306269	0.174347	Rhizopus microsporus
4730	6476	A0A0R2EF36	Dihydrolipoamide acetyltransferase component of pyruvate dehydrogenase complex	38.95	16	5	0	0.00394176	0.00257771	0.0474191	0.0239977	0.0042701	Lactobacillus fermentum
3641	6496	A0A099P5A5	Pyruvate dehydrogenase E1 component subunit alpha	38.93	19	3	0	0	0	0.0314448	0.00940022	0.00344965	Pichia kudriavzevii
5670	7133	A0A099NUR5	Pyruvate kinase (Fragment)	38.86	13	3	0	0.0036622	0	0.016334	0	0	Pichia kudriavzevii
4677	2553	A0A158SKU7	Elongation factor G	38.85	20	4	0.00214783	0	0	0.0387844	0	0.00512786	Lactobacillus fermentum
5383	11731	D2EHN4	Hsp20/alpha crystallin family protein	38.81	36	5	0	0.00135306	0.00253352	0.00565575	0.0144517	0.0317927	Pediococcus acidilactici 7_4
1779	629	A0A0A1ND91	Uncharacterized protein	38.79	24	4	0.0334265	0.0339662	0.0113566	0.0458361	0.0254562	0.030301	Rhizopus microsporus
4418	6613	A0A099P603	Uncharacterized protein	38.77	18	4	0.00887579	0.0104554	0.0104287	0.0429578	0.0168382	0.0043074	Pichia kudriavzevii
5617	13350	A0A099YE59	1 3-propanediol dehydrogenase	38.76	12	2	0	0	0	0.0306533	0.00575415	0.00335641	Lactobacillus mucosae
6025	15552	V4XMK0	50S ribosomal protein L17	38.75	23	2	0	0	0	0.0192842	0.00289033	0.0029928	Lactobacillus fermentum NB-22
5995	9137	A0A0G9GLY2	Glutamate ABC transporter substrate-binding protein	38.68	18	3	0	0	0	0.0182769	0	0	Lactobacillus fermentum
2840	1609	A0A0A1P571	Putative N-acetyl-gamma-glutamyl-phosphate reductase	38.65	18	3	0.010284	0.00848457	0.00241568	0.0292861	0.00261191	0.025919	Rhizopus microsporus
5533	11487	A0A0R1M7U6	Uncharacterized protein	38.64	30	3	0	0.00201281	0	0.0509449	0.0127016	0.0119339	Lactobacillus hordei DSM 19519
4528	14177	G8ZQA1	Uncharacterized protein	38.63	10	1	0.0211938	0	0.0111799	0.00318766	0.00970516	0.00798081	Torulaspora delbrueckii (strain ATCC 10662 / CBS 1146 / NBRC 0425 / NCYC 2629 / NRRL Y-866)
4945	3610	A0A0A1NFE3	Uncharacterized protein	38.63	14	4	0	0	0	0.0191403	0.00556853	0.00960307	Rhizopus microsporus
5652	9348	A0A0A1PD61	Uncharacterized protein	38.63	15	4	0.00507798	0.00690507	0.0113566	0.0329559	0	0.0289025	Rhizopus microsporus
4785	6312		Ribonucleoside-diphosphate reductase small chain 2	38.51	13	4	0	0	0	0.0214429	0.0062182	0.0145445	Saccharomyces cerevisiae (strain ATCC 204508 / S288c)
16	725	A0A0A1N0U4	Glyceraldehyde-3-phosphate dehydrogenase	38.5	68	1	0.194869	0.146768	0.0701136	0.200758	0.137888	0.212573	Rhizopus microsporus
5009	14294	A0A168Q177	Ferritin	38.49	19	3	0.0121331	0.0133209	0.0124024	0.0798713	0.0281078	0.0739343	Absidia glauca
4042	6385	G9NFS0	Uncharacterized protein	38.49	13	2	0	0.0103716	0.00578879	0.0123045	0.0114288	0.0325386	Hypocrea atroviridis (strain ATCC 20476 / IMI 206040)
2544	2378	B3LIM3	Plasma membrane ATPase	38.47	18	2	0.0046797	0	0	0.0140314	0	0	Saccharomyces cerevisiae (strain RM11-1a)
5781	14525	C0WZR3	50S ribosomal protein L16	38.46	21	2	0	0.00668142	0	0.037777	0.014982	0.0101625	Lactobacillus fermentum ATCC 14931
4970	10946	A0A1D3KDP1	DNA starvation/stationary phase protection protein Dps	38.3	32	4	0.0250343	0.0311707	0.0284284	0.0133119	0.00836606	0	Escherichia coli
3772	6409	A0A017SI47	Coma-domain-containing protein	38.29	8	2	0.0493574	0.0444496	0.046546	0	0	0	Aspergillus ruber CBS 135680
5232	8101	A0A0A1N1Z7	Uncharacterized protein	38.22	33	5	0.0186335	0.0122726	0.0297541	0.0531756	0.0119193	0.00601358	Rhizopus microsporus
5927	12372	A0A077WTG3	Uncharacterized protein	38.21	32	3	0	0	0	0.0334596	0.00762359	0.00164091	Lichtheimia ramosa
5176	9746	A0A0C7AYG6	Uncharacterized protein	38.16	4	3	0	0.00986838	0.00430108	0.00834691	0	0.00346829	Rhizopus microsporus
6213	18988	A0A099P5H5	Uncharacterized protein	38.05	18	2	0	0	0	0.0171975	0.00784898	0.00235881	Pichia kudriavzevii
2371	3040	A0A0A1NQ85	Putative Cerevisin	38	28	7	0.101133	0.109167	0.106791	0.263359	0.126353	0.151971	Rhizopus microsporus
4204	6921	A0A017S7P5	Triosephosphate isomerase	37.98	34	4	0.0258877	0.0320093	0.0363825	0	0.00282404	0	Aspergillus ruber CBS 135680
4808	10717	H0H1N2	Ald4p	37.97	6	2	0	0	0	0.0100019	0.00475977	0.00484815	Saccharomyces cerevisiae x Saccharomyces kudriavzevii (strain VIN7)
2750	3426	A0A0A1NX63	Uncharacterized protein	37.85	41	3	0.00283058	0.0034106	0.000368244	0.0187086	0.00631101	0.00325386	Rhizopus microsporus
1773	893	A0A017SFS3	Putative translation elongation factor EF-2 subunit	37.74	18	2	0.0206248	0.0162143	0.0329946	0.00194282	0	0	Aspergillus ruber CBS 135680
1799	4189	A0A0A1NMA3	Uncharacterized protein	37.53	46	10	0.0800813	0.10078	0.105612	0.252566	0.163079	0.23122	Rhizopus microsporus
5401	6999	C0WVK7	Glucose-6-phosphate isomerase (Fragment)	37.49	17	3	0.00163576	0	0	0.0392161	0	0.0055847	Lactobacillus fermentum ATCC 14931
5861	8489	A0A0J9X219	Rack1	37.37	20	5	0	0	0	0.026192	0	0.00337506	Lachancea kluyveri
5288	14583	A0A142KTR5	50S ribosomal protein L21	37.28	37	3	0.00880467	0.0100641	0.012918	0.08203	0.0159101	0.0288092	Lactobacillus oris
5325	8793	A0A0A1N4T9	Putative Allantoicase	37.28	15	4	0.00324308	0	0.00394757	0.0155425	0.00400404	0.014358	Rhizopus microsporus
2573	5862	A0A0A1NVR6	Putative Peroxiredoxin (Alkyl hydroperoxide reductase subunit C)	37.22	36	4	0.0243231	0.119231	0.0220946	0.0892256	0.0597955	0.0722561	Rhizopus microsporus
3089	7743	A0A099P6N1	Uncharacterized protein	37.17	4	3	0.0167844	0.0143972	0.0160554	0.0805909	0.0491887	0.0274107	Pichia kudriavzevii
4287	6555	A0A099P3A1	40S ribosomal protein S1	37.17	25	3	0	0	0	0.0241053	0.00951954	0.00344965	Pichia kudriavzevii
787	582	A0A0A1MWU0	Putative Alpha-ketoglutarate dehydrogenase subunit/2-oxoglutarate dehydrogenase E1 component	37.16	50	2	0	0.014537	0	0.0123765	0	0.00762652	Rhizopus microsporus
5740	10891	A0A0A1N2R6	Putative Thiamine thiazole synthase	37.14	22	4	0	0	0	0.0159023	0.00518404	0.00400905	Rhizopus microsporus
5381	9200	A0A0F4HFD6	Short-chain dehydrogenase	37.14	15	3	0.0025461	0.00357833	0.00275446	0.0454763	0.0159101	0.0132392	Lactobacillus fermentum
988	693	A0A0A1MKM1	Putative Ketol-acid reductoisomerase	37.06	46	1	0.01219	0	0.0107822	0.00949821	0	0	Rhizopus microsporus
5714	8529	A0A0A1P1B8	Uncharacterized protein	37.03	11	4	0	0.00346651	0.00321108	0.0217308	0.00539618	0.0120272	Rhizopus microsporus
5319	6408	A0A0C7BCN1	Alkaline phosphatase	36.93	15	5	0.00220472	0.00279557	0	0.0270555	0.0031555	0.0134257	Rhizopus microsporus
4542	15118	A0A0C7B0Q4	Uncharacterized protein	36.81	18	3	0.0302972	0.030332	0.0459568	0.11441	0.0445483	0.0274107	Rhizopus microsporus
5364	15577	A0A0A1MLR0	Phospho-2-dehydro-3-deoxyheptonate aldolase	36.73	9	2	0	0.0156552	0.00122699	0.00834691	0.00294337	0.00434469	Rhizopus microsporus
2415	1346	A0A0A1PFV2	Uncharacterized protein	36.64	21	11	0.0318618	0.0384391	0.0107085	0.0562697	0.0384494	0.0510921	Rhizopus microsporus
4681	9814	A0A0C7AYQ0	Putative Cysteine synthase	36.6	23	3	0.0120335	0.00617822	0.0111946	0.0403674	0.0205505	0.0360815	Rhizopus microsporus
5785	16054	A0A017S9N0	Flavo protein WrbA	36.51	24	3	0.0233274	0.0159348	0.0207689	0	0.00525033	0	Aspergillus ruber CBS 135680
4280	7220	A0A0C7CCE8	Uncharacterized protein	36.47	20	5	0.0116637	0.0162143	0.00453676	0.0310131	0.0155123	0.014358	Rhizopus microsporus
4367	7374	A0A0R1XH50	Glyceraldehyde-3-phosphate dehydrogenase (Phosphorylating)	36.4	20	2	0	0.00900175	0	0	0.0075573	0.00988278	Lactobacillus panis DSM 6035
6230	13699	A0A099NVD1	Uncharacterized protein (Fragment)	36.36	13	3	0.00384049	0.00452883	0.00593609	0.0259762	0	0.000644245	Pichia kudriavzevii
5650	8874	D8IGV6	UTP--glucose-1-phosphate uridylyltransferase	36.27	27	3	0	0	0	0.0217308	0	0.0028716	Lactobacillus fermentum (strain CECT 5716)
2904	672	R4RWL7	30S ribosomal protein S1	36.23	53	7	0.0112512	0.00831683	0.0135219	0.0762735	0.0105007	0.0175279	Lactobacillus fermentum F-6
5259	7847	A0A0C7BPB7	Putative Acetyl-CoA acyltransferase	36.09	12	4	0.0021336	0.0012622	0.00306379	0.0152547	0.00115083	0.0128663	Rhizopus microsporus
3615	4920	A0A0C7CDD6	Putative Aspartyl aminopeptidase	35.91	18	2	0.00470815	0.00444496	0.00802771	0.0068934	0	0.0039904	Rhizopus microsporus
4570	18336	A0A0A1NDT5	Uncharacterized protein	35.9	30	1	0.000934519	0.00543739	0.107233	0.0208673	0.120254	0.118407	Rhizopus microsporus
599	2238	A0A0C7CLM7	Uncharacterized protein	35.68	58	3	0.106822	0.110285	0.0343203	0.135997	0.101029	0.068993	Rhizopus microsporus
289	255	A0A0A1N4F1	Putative Heat shock protein Hsp70	35.48	45	1	0.00783744	0	0.00593609	0.0109373	0.00682808	0.00771043	Rhizopus microsporus
5471	16332	A0A0C7BAQ6	Uncharacterized protein	35.38	12	2	0.00121615	0.00335469	0.000469879	0.0135997	0	0.00960307	Rhizopus microsporus
4874	15390	A0A0A1N603	Putative CipC protein	35.37	35	3	0.0351333	0.0191497	0.0240095	0.0726757	0.055155	0.0544485	Rhizopus microsporus
4005	4777	A0A158SN52	Elongation factor Ts	35.36	29	5	0.0200559	0.0130553	0.0241568	0.106495	0.0306269	0.0228423	Lactobacillus fermentum
4606	8172	A0A0A1NED1	Putative Glucosamine-phosphate N-acetyltransferase	35.3	27	3	0.00324308	0.0103576	0.00882312	0.0379928	0.016573	0.0342168	Rhizopus microsporus
4979	12614	A0A0C7C643	Phosphotransferase	35.2	15	3	0.00401118	0.0126779	0.0416852	0.0489302	0.0222741	0.025919	Rhizopus microsporus
4605	8046	A0A0A1N6S0	Putative TENA/THI-4 family protein	35.17	22	5	0.012574	0.0128596	0.00329946	0.0171975	0.00552876	0.020325	Rhizopus microsporus
5112	14078	A0A0C7CB15	Uncharacterized protein	34.86	18	3	0.0133706	0.0166337	0.0115776	0.0349707	0.00328809	0.0219099	Rhizopus microsporus
5987	16468	A0A0C7CIM8	Uncharacterized protein	34.86	12	2	0	0.00763192	0.00477244	0.00493619	0.000841909	0.000854021	Rhizopus microsporus
4257	5221	A0A0C7AYY1	Eukaryotic translation initiation factor 3 subunit B	34.85	7	4	0	0.00156552	0.00630433	0.0200038	0.00875055	0.0107219	Rhizopus microsporus
5698	24229	A0A178E307	Phosphoglucomutase first 3 domain-containing protein	34.75	2	1	0.115784	0.20827	0.0118722	0.0565575	0.141865	0.0105354	Pyrenochaeta sp. DS3sAY3a
6107	16860	A0A0A1NXY8	Uncharacterized protein	34.63	3	2	0	0.00522772	0	0	0	0.00703915	Rhizopus microsporus
4038	2953	A0A158SJU2	Glutamine synthetase	34.47	28	6	0.0080508	0.006318	0.0076742	0.0543269	0.0167056	0.0153836	Lactobacillus fermentum
4312	3672	A0A0A1N5M8	Uncharacterized protein	34.4	26	4	0.00486462	0.00717065	0.0138754	0.0210112	0.000348696	0.0206979	Rhizopus microsporus
5488	22923	A0A067U0J3	Triosephosphate isomerase	34.37	8	1	0.00789433	0.00517181	0.00664311	0.00241773	0.0151146	0	Galerina marginata CBS 339.88
1245	2558	A0A0C7BEB4	Peptide hydrolase	34.29	38	8	0.0729693	0.0724054	0.0745325	0.165499	0.0841909	0.0988278	Rhizopus microsporus
1218	153	G2WA29	Phosphoglycerate kinase	34.29	57	4	0.0231852	0.0259988	0.0332892	0.126643	0.0600606	0.0842833	Saccharomyces cerevisiae (strain Kyokai no. 7 / NBRC 101557)
2896	6812	A0A0C7BRX0	Putative ATP synthase (E/31 kDa) subunit	34.22	37	4	0.0625857	0.0222248	0.0288703	0.0906647	0.0580719	0.0732817	Rhizopus microsporus
1072	1515	A0A077WBY8	Glyceraldehyde-3-phosphate dehydrogenase	34.14	47	3	0	0.00181712	0.003815	0.0228821	0.00312899	0.00691794	Lichtheimia ramosa
4261	5034	H0GI72	Tif1p	34.06	19	3	0	0	0	0.0103617	0	0.00988278	Saccharomyces cerevisiae x Saccharomyces kudriavzevii (strain VIN7)
6048	11941	A0A0A1MQ91	Putative PKHD-type hydroxylase TPA1	33.88	12	4	0	0.00111264	0	0.00834691	0.000865775	0.00393446	Rhizopus microsporus
1738	604	A0A0C7C7R8	Glutamate decarboxylase	33.82	47	3	0.00554737	0.0159348	0.0188541	0.0289983	0.0278427	0.0253596	Rhizopus microsporus
3535	1560	A0A0C7BGT8	ATP-dependent 6-phosphofructokinase	33.64	17	9	0.018349	0.0116296	0.00826339	0.0365537	0.010673	0.0221896	Rhizopus microsporus
330	722	A0A0A1NTB1	Glyceraldehyde-3-phosphate dehydrogenase	33.63	59	3	0.107391	0.0886197	0.103697	0.258323	0.164404	0.206979	Rhizopus microsporus
694	124	A0A0C7BHC7	Putative Glucosamine-fructose-6-phosphate aminotransferase	33.57	49	6	0.0197714	0.0178917	0.0185595	0.0813104	0.0274449	0.0676877	Rhizopus microsporus
4489	10623	A0A0C7BDH9	Peptidyl-prolyl cis-trans isomerase	33.42	24	2	0.0115499	0.00833081	0.00655474	0.0296459	0.013391	0.0221896	Rhizopus microsporus
1910	823	A0A0A1NW84	Putative Glutamate decarboxylase	33.34	50	2	0.00173533	0	0.00164973	0.00570612	0.00192247	0.00464304	Rhizopus microsporus
2846	2158	A0A0A1NUI7	Pyruvate kinase	32.95	25	5	0.00937363	0.0156552	0.00651055	0.0302216	0.0233348	0.0256393	Rhizopus microsporus
2999	8940	A0A068S5B2	40s ribosomal protein s22	32.94	51	2	0.001778	0.0275364	0.020327	0.0516645	0	0.00923946	Lichtheimia corymbifera JMRC:FSU:9682
5680	14775	A0A0A1N3L7	Putative Maltose O-acetyltransferase	32.88	22	3	0.00903226	0.0102737	0.000779203	0.00700133	0.0025191	0.00786893	Rhizopus microsporus
4738	12160	A0A017S279	Putative sorbitol/xylulose reductase	32.86	17	2	0.107676	0.131252	0.134335	0	0	0	Aspergillus ruber CBS 135680
5233	8117	A0A0C7AXV4	Uncharacterized protein	32.77	7	3	0.00138258	0	0.00833703	0.0217308	0.0073982	0.0188332	Rhizopus microsporus
866	459	A0A0C7C8Z2	Glucose-6-phosphate 1-dehydrogenase	32.75	37	2	0.0304394	0.0131252	0.00743852	0.034467	0.0304944	0.0348694	Rhizopus microsporus
2860	1545	A0A0A1NH09	Putative Nucleolar protein 58	32.68	28	9	0.0283058	0.0212464	0.0204743	0.0359781	0.00412337	0.023122	Rhizopus microsporus
5832	22167	A0A124IMR7	Phosphoglycerate kinase	32.6	5	1	0.0614478	0.137402	0.00522906	0.00402235	0.00955932	0.05305	Clostridia bacterium BRH_c25
5777	13341	A0A0C7AWK9	Putative Methylglutaconyl-CoA hydratase	32.35	14	3	0.0102129	0.00434712	0.00546473	0.0269836	0.0129137	0.0222829	Rhizopus microsporus
5543	15188	A0A0A1N684	Uncharacterized protein	32.31	12	3	0.00563271	0.00603844	0.00497865	0.0248249	0.00852516	0.0154768	Rhizopus microsporus
5642	19581	A0A017SJ09	Allergen Asp F3	32.28	11	2	0.0950165	0.120349	0.131537	0.00556941	0	0	Aspergillus ruber CBS 135680
5260	11323	C0WZS2	50S ribosomal protein L18	32.09	49	4	0.0190602	0.0363425	0.0244514	0.0586443	0.0110575	0.0150106	Lactobacillus fermentum ATCC 14931
2448	692	A0A0C7BBD7	Putative Glutamate synthase	31.93	9	4	0.00146507	0.00866628	0.00279865	0.0166938	0	0.0182738	Rhizopus microsporus
493	1359	A0A0A1NW23	Triosephosphate isomerase	31.92	76	3	0.0516332	0.0475248	0.0449257	0.112971	0.0811415	0.0699253	Rhizopus microsporus
1635	1866	A0A0A1NNL1	Putative Vacuolar biogenesis protein	31.88	62	3	0.00894691	0.00712871	0.0055973	0.0174853	0.0050382	0.0140783	Rhizopus microsporus
5622	8053	A0A0A1NZT9	Uncharacterized protein	31.81	6	3	0	0	0.0187068	0.0107215	0.00287708	0.00484815	Rhizopus microsporus
6159	21336	A0A0C7AXC0	Uncharacterized protein	31.8	9	2	0	0.0167734	0.0262189	0.0769931	0.0229371	0.0727223	Rhizopus microsporus
1459	2013	A0A0C7CDX9	Uncharacterized protein	31.79	34	8	0.0561849	0.0567502	0.0431581	0.102897	0.0601932	0.0908097	Rhizopus microsporus
3781	4868	T0SDG3	Pyruvate dehydrogenase E1 subunit alpha	31.77	26	6	0.00368402	0.00434712	0.0035646	0.0502254	0.00556853	0.00383191	Lactobacillus fermentum MTCC 8711
603	1826	A0A0J9X981	Similar to Saccharomyces cerevisiae YER103W SSA4 Heat shock protein that is highly induced upon stress	31.76	31	1	0	0.0143972	0.0198852	0.0184208	0.0171034	0.0234949	Geotrichum candidum
900	14269	A0A0A1N7N0	Putative Stress-induced bacterial acidophilic repeat domain-containing protein	31.76	46	4	0.163576	0.213861	0.153189	0.289983	0.36991	0.437266	Rhizopus microsporus
1132	219	A0A0C7BFS4	Putative Nadh-ubiquinone oxidoreductase 78 kDa subunit	31.57	39	13	0.0422454	0.0349447	0.0403595	0.0992995	0.0445483	0.0696456	Rhizopus microsporus
4844	7715	A0A0A1P841	Putative Cyclopropane-fatty-acyl-phospholipid synthase	31.53	14	5	0.0118486	0.00612231	0.00335838	0.0359061	0.00152472	0.0273175	Rhizopus microsporus
3329	5563	A0A0C7C534	Peptidyl-prolyl cis-trans isomerase	31.38	49	3	0.0116068	0.0177519	0.00568568	0.0222344	0.0200202	0.0230287	Rhizopus microsporus
5671	8719	A0A0R2E5R4	50S ribosomal protein L1	31.37	26	5	0.013015	0	0.00983947	0.0420224	0.00758381	0.019952	Lactobacillus fermentum
5001	8925	A0A0F4HC42	ATP-dependent Clp protease proteolytic subunit	31.32	48	5	0.0494996	0.0627606	0.0127118	0.0502254	0.033809	0.060229	Lactobacillus fermentum
5822	26581	A0A0A1NA81	Uncharacterized protein	31.27	15	1	0	0.0268375	0.0195906	0.0294301	0.0314224	0.0313265	Rhizopus microsporus
5914	18482	A0A0D2J2E9	Rhinocladiella mackenziei CBS 650.93 unplaced genomic scaffold supercont1.5 whole genome shotgun sequence	31.24	8	1	0.0770942	0.0791147	0.103255	0	0	0	Rhinocladiella mackenziei CBS 650.93
1455	5687	A0A077W9G0	Putative 14-3-3 family protein 7	31.12	40	2	0.0138684	0.020827	0.0131537	0.0379209	0.0137888	0.0280634	Lichtheimia ramosa
4425	11479	A0A0C7CD61	Uncharacterized protein	31.09	46	4	0.0281636	0.026558	0.0129916	0.0496497	0.021346	0.0543553	Rhizopus microsporus
5548	21103	A0A017SR48	Uncharacterized protein	30.99	21	2	0.0523444	0.0550728	0.0606865	0.00366976	0	0.00960307	Aspergillus ruber CBS 135680
6129	18269	A0A0A1MWE5	Uncharacterized protein	30.9	5	2	0.00217628	0.00206872	0.00365298	0.00151108	0	0	Rhizopus microsporus
5762	14372	A0A0A1NE27	Uncharacterized protein	30.86	31	3	0.0394006	0.0313104	0.0288703	0.0719561	0.0468022	0.060229	Rhizopus microsporus
135	905	A0A0A1PCT2	Malate dehydrogenase	30.72	61	2	0.0573228	0.134327	0.13846	0.19644	0.0690763	0.189264	Rhizopus microsporus
1167	4193	A0A0C7BU59	Putative Saccharopepsin	30.68	29	2	0.119766	0.0301922	0.141406	0.0892256	0.250584	0.120272	Rhizopus microsporus
5072	9431	A0A0A1PBA2	Putative GTP cyclohydrolase II	30.67	9	3	0.0116921	0.00538148	0.0020327	0.0154706	0.00617842	0.0240543	Rhizopus microsporus
1096	1769	A0A0C7BM56	Adenylate kinase	30.49	52	4	0.0620168	0.0609435	0.0537636	0.122325	0.0762359	0.0941661	Rhizopus microsporus
2175	1502	A0A0A1PGZ5	Uncharacterized protein	30.47	17	3	0.0246076	0.00381596	0.00316689	0.00430298	0	0.0105354	Rhizopus microsporus
5402	9707	A0A017SRG4	40S ribosomal protein S1	30.29	13	2	0.0301549	0.0412347	0.0416852	0.00341072	0	0.0100692	Aspergillus ruber CBS 135680
1947	494	H0GBV9	Pyruvate kinase	30.27	39	2	0	0	0	0.0546867	0.0277101	0.0323521	Saccharomyces cerevisiae x Saccharomyces kudriavzevii (strain VIN7)
1510	1457	A0A0C7BXA3	Uncharacterized protein	30.16	49	11	0.0233274	0.0455679	0.0282811	0.100739	0.0221416	0.0476424	Rhizopus microsporus
3605	3016	A0A0C7BJA8	Glycogen [starch] synthase	29.98	16	3	0.00476505	0.0139779	0.00757109	0.00885061	0.00176337	0.00920217	Rhizopus microsporus
3325	1606	A0A017SGL1	Plasma membrane ATPase	29.98	13	2	0.0392583	0.0293535	0.048019	0	0	0	Aspergillus ruber CBS 135680
1445	4708	W6MJG9	Uncharacterized protein	29.97	22	1	0	0	0	0.0798713	0.0327483	0.0104422	Kuraishia capsulata CBS 1993
4218	3584	A0A0A1NHC6	Uncharacterized protein	29.94	27	2	0	0	0.0216527	0.0805909	0.0395101	0	Rhizopus microsporus
3248	10004	A0A017S3M5	Uncharacterized protein	29.93	32	2	0.0311506	0.030332	0.0328473	0	0	0	Aspergillus ruber CBS 135680
3042	3122	B3LPN8	Citrate synthase	29.85	21	3	0.00430988	0.003159	0.00391811	0.0160462	0.00367258	0.00703915	Saccharomyces cerevisiae (strain RM11-1a)
1696	539	A0A0C7BFM4	Putative Fas2p	29.6	8	11	0.0111801	0.0020827	0.00790987	0.0235297	0.00470674	0.0182738	Rhizopus microsporus
1704	150	C0WYY9	6-phosphogluconate dehydrogenase decarboxylating	29.58	49	1	0	0	0	0.0692218	0.0303618	0.0330047	Lactobacillus fermentum ATCC 14931
484	624	A0A017SG56	ATP synthase subunit beta	29.49	47	1	0.0359868	0.035364	0.0514068	0	0	0.000235881	Aspergillus ruber CBS 135680
5776	12499	A0A0C7C0Q7	Uncharacterized protein	29.44	5	3	0.0162154	0.00770181	0.00413906	0.0172695	0.0194899	0.0329115	Rhizopus microsporus
5108	12087	A0A0C7C9B4	Putative UDP-glucuronic acid decarboxylase Uxs1p	29.31	10	2	0.0021336	0	0.0103992	0.00957017	0	0.011188	Rhizopus microsporus
2843	10092	A0A0A1MHY1	Thioredoxin	29.3	42	3	0.0967234	0.0835877	0.0709974	0.151827	0.0888314	0.132392	Rhizopus microsporus
883	270	A0A0A1NYF0	Uncharacterized protein	29.29	57	7	0.0556159	0.052417	0.0518487	0.113691	0.0676179	0.0926743	Rhizopus microsporus
5996	12501	A0A0C7C3Q9	Uncharacterized protein	28.87	13	2	0.00726848	0.00174723	0	0.00396478	0	0.00593899	Rhizopus microsporus
5539	14087	A0A017SF88	40S ribosomal protein S15	28.81	10	1	0.0150775	0.0129295	0.0108853	0.00203636	0	0.00517447	Aspergillus ruber CBS 135680
4842	5183	A0A099P0C7	Uncharacterized protein	28.72	22	2	0	0	0	0.0949821	0.0169708	0	Pichia kudriavzevii
1100	4340	A0A0C9LYL8	Cytochrome c oxidase subunit 2	28.69	43	8	0.288748	0.296331	0.269554	0.494339	0.275775	0.295551	Mucor ambiguus
3266	4308	A0A0F0IEE3	Glyceraldehyde-3-phosphate dehydrogenase	28.67	25	2	0.0610211	0.0310309	0.0294595	0	0	0	Aspergillus parasiticus (strain ATCC 56775 / NRRL 5862 / SRRC 143 / SU-1)
4671	11599	A0A017SLZ0	60S ribosomal protein L3	28.59	7	2	0.0156464	0.0143972	0.0185595	0	0	0	Aspergillus ruber CBS 135680
3808	4336	A0A0R2F5V7	60 kDa chaperonin	28.56	29	2	0	0	0	0.00964212	0.018164	0	Weissella confusa
110	32	A0A0C7CHF4	Putative Pyruvate decarboxylase PdcA	28.34	43	2	0.0866243	0.0981246	0.0851379	0.189964	0.0788876	0.104422	Rhizopus microsporus
3877	6886	A0A0A1NGD2	MICOS complex subunit	28.21	27	6	0.014224	0.0139639	0.0160554	0.0408711	0.0928089	0.0307671	Rhizopus microsporus
4548	20447	A0A0A1P4C4	Uncharacterized protein	28.17	37	2	0.0267412	0.0293535	0.0257771	0.0568454	0.0350022	0.0410228	Rhizopus microsporus
1718	5029	A0A0C7B4Q9	Putative Ubiquinol-cytochrome c reductase cytochrome c1 subunit	28.14	31	3	0.138542	0.103576	0.0796879	0.159023	0.0994381	0.134257	Rhizopus microsporus
1569	564	A0A0A1NG04	Putative Heat shock protein 78	28.13	22	2	0.00918872	0.0135026	0.00799825	0.00813104	0	0.00868938	Rhizopus microsporus
5778	13724	A0A0A1NEV4	Uncharacterized protein	28.11	46	4	0.0207671	0.0318695	0.0197379	0.0195721	0.075573	0.0941661	Rhizopus microsporus
4342	13100	A0A0P7AVD1	Sphingolipid long chain base-responsive protein PIL1	28.04	11	3	0.0267412	0.0252999	0.0387392	0.0605151	0.0387146	0.0170618	Neonectria ditissima
1325	1001	A0A0A1NW57	Protein disulfide-isomerase	28	29	1	0.0156464	0.0139779	0.0105465	0.0268396	0	0.0194859	Rhizopus microsporus
2730	4244	A0A0C7B3B4	Putative YALI0E13420p	27.98	45	6	0.0483617	0.0357833	0.0419798	0.0913843	0.0468022	0.0751464	Rhizopus microsporus
3794	6687	A0A0C7BIZ4	Uncharacterized protein	27.93	11	1	0.0107818	0.0167734	0.017823	0.0208673	0.00169708	0.0170618	Rhizopus microsporus
5683	16935	A0A017SP85	Superoxide dismutase [Cu-Zn]	27.9	19	1	0.0436678	0.00164939	0.0583298	0	0	0	Aspergillus ruber CBS 135680
2208	6072	B8NLM9	14-3-3 family protein ArtA putative	27.86	32	2	0.0051491	0.0246011	0.00494919	0	0	0.00860547	Aspergillus flavus (strain ATCC 200026 / FGSC A1120 / NRRL 3357 / JCM 12722 / SRRC 167)
5361	14072	A0A099P5W9	Uncharacterized protein	27.83	23	2	0	0	0	0.0644007	0.00289033	0	Pichia kudriavzevii
3291	357	B0YBR6	Aldehyde dehydrogenase putative	27.77	39	9	0.0233274	0	0	0.0161901	0	0.0753329	Neosartorya fumigata (strain CEA10 / CBS 144.89 / FGSC A1163)
3770	11521	A0A0A1NQP7	Putative 60S ribosomal protein L11	27.69	26	2	0.0463703	0.00588468	0.00494919	0.0546147	0.00572764	0.0410228	Rhizopus microsporus
19	724	A0A0C7CD52	Glyceraldehyde-3-phosphate dehydrogenase	27.61	68	2	0.22474	0.218055	0.194433	0.358342	0.234674	0.300213	Rhizopus microsporus
1212	776	A0A0A1NJR9	Putative Alcohol dehydrogenase	27.54	48	13	0.0594564	0.0662551	0.0714393	0.145351	0.0747775	0.107219	Rhizopus microsporus
3695	3004	A0A0C7BQ70	Glycogen [starch] synthase	27.43	14	3	0.00182068	0.00215259	0.00164973	0.00892256	0.00161753	0.0109083	Rhizopus microsporus
5004	11645	A0A0C7BEG2	Putative Nitrilase	27.43	18	4	0.00522022	0.0035364	0.00570041	0.0159743	0.0025191	0.00766381	Rhizopus microsporus
5837	14106	A0A099P1R9	Uncharacterized protein	27.33	13	2	0.018918	0.0225044	0.00788041	0.0383526	0.0255887	0	Pichia kudriavzevii
5813	17231	A0A158SJD6	Elongation factor P	27.27	13	2	0	0	0	0.032812	0.00438854	0.00520244	Lactobacillus fermentum
4165	15049	A0A0A1NTD3	Uncharacterized protein	27.16	50	3	0.122042	0.19569	0.14008	0.113691	0.278427	0.295551	Rhizopus microsporus
1961	1892	A0A0C7CJC9	Putative 3-oxoacyl-[acyl-carrier protein] reductase	27.16	52	3	0.0088189	0	0.0114597	0.0384965	0.0148494	0.0214438	Rhizopus microsporus
1184	4751	U3M1R8	Actin (Fragment)	27.13	44	2	0	0.00676529	0.0102666	0	0.00526359	0.0390649	Rhizomucor miehei
934	914	A0A0C7BXB6	Dihydrolipoyl dehydrogenase	27.09	46	4	0.0372669	0.0369016	0.0268081	0.0841887	0.0734516	0.0753329	Rhizopus microsporus
5318	5604	A0A099NY46	Transketolase	27.08	6	2	0.0088189	0	0	0.0428139	0.0198876	0	Pichia kudriavzevii
4983	13763	A0A0J5PSK0	Superoxide dismutase [Cu-Zn]	26.98	28	1	0	0	0	0	0.00890966	0.0499733	Aspergillus fumigatus Z5
5380	4767	A0A0C2RZA4	Threonine--tRNA ligase	26.96	11	2	0	0	0	0.0402235	0	0	Lactobacillus fermentum 3872
5444	12772	C0WZQ6	50S ribosomal protein L3	26.94	20	1	0	0	0	0.0511608	0	0	Lactobacillus fermentum ATCC 14931
4432	14403	A0A0A1P5S0	Putative Glycine cleavage system H protein	26.84	38	2	0.00910338	0.00856843	0.00275446	0.0254725	0	0.0152903	Rhizopus microsporus
4339	11892	S4EBW5	Uncharacterized protein	26.76	13	1	0.0305817	0.0229237	0.0243041	0.112252	0.0307595	0.0266648	Enterococcus faecium SD3B-2
6187	12890	A0A099P4R3	Uncharacterized protein	26.75	7	2	0	0	0	0.034467	0	0	Pichia kudriavzevii
1877	2090	A0A0A1NID9	Uncharacterized protein	26.73	35	2	0.0139964	0.0148165	0.00708501	0.0209392	0.00495865	0	Rhizopus microsporus
4821	11347	A0A0A1N219	Reticulon-like protein	26.72	16	4	0.0167844	0.0327082	0.0219473	0.0662716	0.0383168	0.0577117	Rhizopus microsporus
4909	6200	I1C370	Fimbrin	26.71	9	2	0.00655728	0.00181712	0.00167919	0.00629616	0.0019755	0.00363612	Rhizopus delemar (strain RA 99-880 / ATCC MYA-4621 / FGSC 9543 / NRRL 43880)
3801	11809	A0A017SN31	Uncharacterized protein	26.61	11	3	0.0910338	0.0964473	0.120637	0.0128801	0.0236	0.0261054	Aspergillus ruber CBS 135680
997	2259	A0A0C7BFG4	Putative Inorganic phosphate transporter	26.59	56	5	0.199136	0.181712	0.169392	0.280629	0.163079	0.22749	Rhizopus microsporus
2346	9167	A0A0A1NA99	Putative 60S ribosomal protein L33-A	26.57	38	4	0.301549	0.0673733	0.128885	0.0899452	0.121447	0.138918	Rhizopus microsporus
1092	789	A0A0C7CH64	Uncharacterized protein	26.52	49	14	0.06984	0.0662551	0.0676095	0.13096	0.0746449	0.105354	Rhizopus microsporus
2948	1162	A0A0C7B032	Uncharacterized protein	26.51	16	3	0.00391161	0.00528363	0.00623068	0.016478	0.00442831	0.0166888	Rhizopus microsporus
1634	931	W0T7K9	Enolase	26.5	35	2	0	0	0	0.0272714	0	0	Kluyveromyces marxianus DMKU3-1042
5582	13243	A0A0A1MUR9	Uncharacterized protein	26.39	15	3	0.00351333	0.00492021	0.00522906	0.0142473	0.00172359	0.00633989	Rhizopus microsporus
444	344	A0A0A1N693	Putative 4-dihydromethyl-trisporate dehydrogenase	26.39	74	4	0.0271679	0.0127478	0.0216527	0.049146	0.0285056	0.047456	Rhizopus microsporus
2296	3348	A0A0A1P3L4	Uncharacterized protein	26.38	37	4	0.0327153	0.0325684	0.0268081	0.0575649	0.0407033	0.0519312	Rhizopus microsporus
5770	18689	Q2U012	Uncharacterized protein	26.25	16	1	0.00421031	0.0035364	0.00444838	0	0	0	Aspergillus oryzae (strain ATCC 42149 / RIB 40)
1377	733	A0A0A1NLR4	Putative Fumarate hydratase	26.21	56	1	0	0	0.00659892	0.0210112	0	0	Rhizopus microsporus
3983	4584	A1DH21	Ribose/galactose isomerase putative	26.12	43	2	0	0	0	0	0	0.0295551	Neosartorya fischeri (strain ATCC 1020 / DSM 3700 / CBS 544.65 / FGSC A1164 / JCM 1740 / NRRL 181 / WB 181)
3175	1226	A0A099P4B9	Uncharacterized protein	26.12	28	2	0	0	0	0.023026	0	0	Pichia kudriavzevii
6010	9938	K0KVM1	5-methyltetrahydropteroyltriglutamate-homocysteine methyltransferase	25.99	9	2	0	0	0	0.0251846	0.00765011	0	Wickerhamomyces ciferrii (strain F-60-10 / ATCC 14091 / CBS 111 / JCM 3599 / NBRC 0793 / NRRL Y-1031)
6205	15982	A0A099P5K0	Uncharacterized protein	25.82	15	2	0	0	0	0.0173414	0.00234674	0	Pichia kudriavzevii
770	3585	A0A015J6X3	Hsp70 family ATPase KAR2	25.8	19	1	0.00965811	0.0230635	0.0133599	0	0.00395101	0	Rhizophagus irregularis DAOM 197198w
4794	16731	A0A167E9U0	Peptidyl-prolyl cis-trans isomerase	25.76	10	1	0.00398273	0.00197088	0.00459568	0.0302935	0.0178989	0.0176212	Sugiyamaella lignohabitans
5879	10149	O43099	Putative peroxiredoxin pmp20	25.7	34	2	0.0682753	0.0475248	0.0595082	0	0	0.022749	Neosartorya fumigata (strain ATCC MYA-4609 / Af293 / CBS 101355 / FGSC A1100)
5082	4688	A6ZMM8	Aldehyde dehydrogenase	25.65	17	2	0	0	0	0.0161182	0	0	Saccharomyces cerevisiae (strain YJM789)
4164	14791	A0A0A1PCB0	Uncharacterized protein	25.62	25	3	0.0859131	0.0891788	0.0746798	0.200758	0.0967864	0.164091	Rhizopus microsporus
2183	2718	A0A0A1NFL8	Putative V-type proton ATPase catalytic subunit A	25.6	59	4	0.0504953	0.0472452	0.0449257	0.0892256	0.0527685	0.0831645	Rhizopus microsporus
6353	21148	Q9Y727	Glutathione S-transferase	25.48	13	2	0	0	0	0.0152547	0	0	Pichia kudriavzevii
6088	16329	A0A099P061	Carboxypeptidase	25.46	5	2	0	0	0	0.0120167	0.0043355	0	Pichia kudriavzevii
466	1358	A0A0A1PGN4	Triosephosphate isomerase	25.36	76	3	0.098288	0.105253	0.0950068	0.182049	0.129402	0.148242	Rhizopus microsporus
2681	14539	A0A0A1NVK2	Putative Glucoamylase	25.33	44	2	0.128301	0.146768	0.144057	0.220186	0.139213	0.0854953	Rhizopus microsporus
6294	17071	D0DRT4	Putative (R)-2-hydroxyisocaproate dehydrogenase	25.32	9	2	0	0	0	0.0160462	0.00306269	0	Lactobacillus fermentum 28-3-CHN
3565	4534	A0A0J5Q5Q0	6-phosphogluconate dehydrogenase decarboxylating	25.27	16	2	0	0	0	0	0	0.0157565	Aspergillus fumigatus Z5
5909	15809	A0A0D4CIF3	50S ribosomal protein L29	25.2	32	2	0	0	0	0.0748344	0.018827	0.0202317	Lactobacillus mucosae LM1
6003	17056	A0A099P2I0	Uncharacterized protein (Fragment)	25.15	8	2	0	0	0	0.00913843	0.00359303	0	Pichia kudriavzevii
4694	18400	Q11VN1	Urease accessory protein UreG	25.08	12	3	0.0376937	0.0483634	0.0494919	0.00540391	0.0389797	0.0169685	Cytophaga hutchinsonii (strain ATCC 33406 / NCIMB 9469)
2443	1679	A0A0A1N4L9	Phosphotransferase	25	31	11	0.0305817	0.0283751	0.0200325	0.0441811	0.0290359	0.038692	Rhizopus microsporus
224	1585	A0A0A1N9W8	Glyceraldehyde-3-phosphate dehydrogenase	24.97	47	2	0.0132426	0.00648573	0.0156135	0.0319485	0.0230696	0.0336574	Rhizopus microsporus
5382	11720	A0A158SNC4	K00074 3-hydroxybutyryl-CoA dehydrogenase	24.95	15	4	0.00399695	0.00988235	0.0090146	0.0251127	0.011442	0.00888517	Lactobacillus fermentum
5198	4930	A0A0C7C932	Uncharacterized protein	24.95	11	2	0	0	0	0.00985799	0.00550224	0	Rhizopus microsporus
3838	4025	A0A0C7BS34	Putative T-complex protein 1 beta subunit (Tcp-1-beta)	24.89	17	3	0.0170688	0.039138	0.014877	0.0171256	0.00853842	0.0178076	Rhizopus microsporus
1948	3425	A0A0A1NMZ2	Putative Cerevisin	24.84	24	1	0	0.0296331	0	0.0841887	0.0562157	0.0633989	Rhizopus microsporus
1079	5498	A0A0C7BE06	Superoxide dismutase [Cu-Zn]	24.84	55	5	0.494996	0.451485	0.472825	0.741148	0.517078	0.742141	Rhizopus microsporus
4484	10173	A0A017SGX5	Heat shock protein 70	24.77	9	2	0.0503531	0.0118113	0.0838122	0	0	0	Aspergillus ruber CBS 135680
800	2091	A0A077X407	Putative Enolase	24.71	32	1	0.0401118	0.032848	0.0271027	0.0620262	0.0253236	0.0583643	Lichtheimia ramosa
818	360	A0A0C7B0J7	Putative Fumarate reductase	24.7	34	12	0.200559	0.174723	0.109589	0.19716	0.131126	0.238678	Rhizopus microsporus
1263	3118	A0A0C7C0F5	Uncharacterized protein	24.68	29	1	0.062728	0.0457076	0.0518487	0.107934	0.0494539	0.0770111	Rhizopus microsporus
4865	11571	A0A0A1N6G9	Uncharacterized protein	24.62	49	2	0.0130719	0.0124263	0.00717338	0.0305094	0.0169708	0.0224693	Rhizopus microsporus
3361	3635	A0A0N8VYV7	Glyceraldehyde-3-phosphate dehydrogenase	24.57	34	2	0	0.00752009	0.0110031	0.0181329	0.0576741	0.100692	Pediococcus pentosaceus
307	3255	A0A0A1NIS2	Uncharacterized protein	24.53	90	4	0.433833	0.423529	0.434527	0.637531	0.407033	0.491342	Rhizopus microsporus
5817	20756	B2GD28	30S ribosomal protein S16	24.52	30	2	0	0	0	0.0523841	0.0126485	0.0112813	Lactobacillus fermentum (strain NBRC 3956 / LMG 18251)
4712	11089	A0A175JCP0	ATP synthase subunit beta	24.32	12	2	0	0.00155154	0	0.00805909	0.0144517	0.00346829	Arthrobacter nicotinovorans
5800	25928	B8MZ22	Conidiation-specific protein (Con-10) putative	24.31	21	1	0	0	0	0.0577088	0	0.00774772	Aspergillus flavus (strain ATCC 200026 / FGSC A1120 / NRRL 3357 / JCM 12722 / SRRC 167)
5782	14939	A0A0A1PCG1	Eukaryotic translation initiation factor 3 subunit G	24.26	13	2	0.00951587	0.00803728	0	0	0.0141865	0.00683403	Rhizopus microsporus
641	5464	A0A0C7C7G8	Uncharacterized protein	24.23	73	2	0.0389738	0.080233	0.0718811	0.138875	0.0973168	0.0988278	Rhizopus microsporus
5337	9216	A0A0C7BQQ7	Uncharacterized protein	24.13	36	4	0.00732537	0.0289342	0.0197379	0.0237455	0.0232022	0.0323521	Rhizopus microsporus
5966	16163	A0A158SNG4	K01840 phosphomannomutase	24.03	4	2	0	0.0300524	0	0.0470593	0.0371236	0.00988278	Lactobacillus fermentum
5741	12709	A0A0A1PBB1	Putative NADH:ubiquinone oxidoreductase B16.6 subunit	23.97	39	3	0.0200559	0.0106651	0.0134777	0.031157	0.0152472	0.0248934	Rhizopus microsporus
1967	856	A0A0C7BAL3	Clathrin heavy chain	23.91	12	5	0.0129154	0.00855446	0.00680514	0.0159023	0.00266494	0.0176212	Rhizopus microsporus
597	620	W1Q6W1	ATP synthase subunit alpha	23.87	32	1	0.00889002	0.0100501	0.00709974	0.0372013	0.0453438	0.017155	Ogataea parapolymorpha (strain ATCC 26012 / BCRC 20466 / JCM 22074 / NRRL Y-7560 / DL-1)
4334	9007	A0A0R2MYV2	Uncharacterized protein	23.87	18	2	0.0174956	0.0177519	0.0195906	0.105056	0.0290359	0.0206979	Lactobacillus crustorum
2034	1254	A0A0C7B1Y4	Putative Succinate-semialdehyde dehydrogenase	23.85	32	9	0.050922	0.0553524	0.0502284	0.0942625	0.0479955	0.0697388	Rhizopus microsporus
6234	19137	G0VDM4	Uncharacterized protein	23.7	22	2	0	0	0	0.0182769	0	0.00135189	Naumovozyma castellii (strain ATCC 76901 / CBS 4309 / NBRC 1992 / NRRL Y-12630)
1299	1517	A0A0A1NH46	Acetyltransferase component of pyruvate dehydrogenase complex	23.69	32	2	0.0301549	0.0283751	0.0253352	0.0535354	0.0270472	0.0559402	Rhizopus microsporus
2430	10465	A0A0A1PCS7	Uncharacterized protein	23.68	57	5	0.203404	0.18311	0.182649	0.287105	0.194899	0.223761	Rhizopus microsporus
461	464	A0A0A1NVV7	Putative 50S ribosomal protein L4e	23.65	49	1	0.00736805	0.0287944	0.0207689	0.026192	0.00379191	0.0320724	Rhizopus microsporus
1709	1106	A0A0C7B9U2	Putative YBR222Cp-like protein	23.48	31	1	0	0.00454281	0.00124761	0.0291422	0.010673	0.0277837	Rhizopus microsporus
5336	5685	A0A0A1PJG3	Uncharacterized protein	23.46	14	6	0.00458014	0.00504601	0.00459568	0.0146071	0.00233348	0.0145445	Rhizopus microsporus
3832	5193	A0A0C7BXE9	Uncharacterized protein	23.44	17	7	0.0106538	0.0173326	0.010031	0.0221625	0.0163079	0.0196723	Rhizopus microsporus
24	65	A0A077WFL7	ATP synthase subunit beta	23.43	56	2	0	0	0.00780676	0.0645447	0.0182966	0.0278769	Lichtheimia ramosa
6156	16585	A0A0R2EFY9	Uncharacterized protein	23.43	21	2	0	0	0	0.034467	0	0.00759855	Lactobacillus fermentum
71	45	A0A0A1NN97	Pyruvate carboxylase	23.43	44	2	0.0355601	0.0285149	0.0263662	0.0502973	0.0397752	0.0603222	Rhizopus microsporus
6351	20599	B0YCZ5	Translation elongation factor eEF-1 subunit gamma putative	23.32	7	2	0	0.000146768	0	0.000489302	0.000631101	0.0220964	Neosartorya fumigata (strain CEA10 / CBS 144.89 / FGSC A1163)
4153	3345	A0A0C7BUF7	MICOS complex subunit MIC60	23.32	17	7	0.0102271	0.013279	0.0545	0.040943	0.0246607	0.0101625	Rhizopus microsporus
6336	20434	T0SKP1	50S ribosomal protein L27	23.32	32	2	0	0.00241817	0	0.0338913	0.00776943	0.00782231	Lactobacillus fermentum MTCC 8711
765	99	A0A0C7BNX1	Putative Trehalose-6-phosphate synthase	23.29	44	20	0.062728	0.0617822	0.154662	0.181329	0.0434876	0.0611613	Rhizopus microsporus
5798	23695	C7YGU7	Putative uncharacterized protein	23.28	7	1	0.117348	0.116016	0.123583	0.00805909	0.121049	0.0151039	Nectria haematococca (strain 77-13-4 / ATCC MYA-4622 / FGSC 9596 / MPVI)
3189	5808	A0A0C7BHJ5	Putative DnaJ like subfamily B member 4	23.28	14	4	0.0485039	0.0482237	0.048019	0.027847	0.0120917	0.0344965	Rhizopus microsporus
3948	6974	A0A0C7BAK5	Putative V-type proton ATPase subunit D	23.22	26	5	0.0233274	0.0246011	0.017823	0.0370574	0.0232022	0.0326318	Rhizopus microsporus
6032	18874	A0A0C7CG79	Putative Peptide-methionine (S)-S-oxide reductase	23.21	20	2	0.00231852	0	0	0.0200038	0	0.0105354	Rhizopus microsporus
4039	5052	A0A0A1P4I9	Putative Aldehyde dehydrogenase (NAD )	23.2	14	2	0.0143663	0.00831683	0.012918	0.0106495	0	0.0122136	Rhizopus microsporus
5519	17140	A0A0A1NYU7	Uncharacterized protein	23.19	14	2	0.0122896	0.0130553	0.0104287	0.0462678	0.0246607	0.0444725	Rhizopus microsporus
5760	14159	A0A197JFV3	NMT1-domain-containing protein	23.13	9	2	0.00450902	0.00532557	0.00499338	0	0	0.00249866	Mortierella elongata AG-77
4511	8446	A0A0A1MX50	Putative Acyl-CoA dehydrogenase	23.12	11	2	0.0036129	0.0029074	0	0.0223064	0.00825999	0.0263851	Rhizopus microsporus
583	173	A0A0A1N5I6	Malate synthase	23.11	47	5	0.0968656	0.0445894	0.0925028	0.162621	0.120121	0.173415	Rhizopus microsporus
1735	368	A0A0C7C8U1	Pyruvate kinase	23.09	44	2	0.00493574	0	0	0.0206514	0.00173685	0.0130527	Rhizopus microsporus
4076	11336	A0A0C7AZJ7	Putative Phospho-2-dehydro-3-deoxyheptonate aldolase	23.08	21	2	0.00329997	0.00086523	0	0.0189964	0.0036991	0.0140783	Rhizopus microsporus
5931	15937	A0A0G9GG07	Acetoin reductase	23.07	14	2	0	0	0	0.0192842	0.00249258	0.00827916	Lactobacillus fermentum
2906	5355	A0A0C7AY87	Glutamine synthetase	23.07	25	2	0	0.0101759	0	0.0353305	0.0228045	0.0175279	Rhizopus microsporus
1276	1257	A0A0C7BFY6	Acetyltransferase component of pyruvate dehydrogenase complex	23.04	32	2	0.0334265	0.0283751	0.0253352	0.0697975	0.0395101	0.0554741	Rhizopus microsporus
1487	1561	A0A0A1NIH9	Putative Prohibitin-1	23.03	52	1	0.00268834	0.00452883	0.00932393	0.0207234	0	0.00838171	Rhizopus microsporus
5286	12783	A0A0C7CJV5	Putative Carbonic anhydrase	23	8	3	0.0261722	0.0202679	0.0184122	0.0389283	0.0262517	0.0467101	Rhizopus microsporus
1081	1406	A0A0A1P0U7	Adenosylhomocysteinase	22.99	32	1	0.0590297	0.0102877	0.0201797	0.105056	0.0591325	0.076172	Rhizopus microsporus
4299	4541	A0A0C7C4C0	Uncharacterized protein	22.97	15	6	0.0102129	0.00862435	0.00627487	0.0188525	0.00678831	0.0147309	Rhizopus microsporus
1282	1140	A0A0A1PEE3	Putative Genomic scaffold msy_sf_1	22.95	47	2	0.00671374	0.00898777	0	0.019644	0.0018164	0.0124933	Rhizopus microsporus
2211	739	A0A0A1N7N9	Putative Elongation factor 3	22.95	15	6	0.00632969	0.00472452	0.00659892	0.0197879	0.0110177	0.0146377	Rhizopus microsporus
2279	1494	A0A0A1NNI3	Uncharacterized protein	22.92	40	11	0.0539091	0.0746418	0.0733541	0.141034	0.0910853	0.138918	Rhizopus microsporus
5490	12333	A0A167VE10	Fumarate hydratase	22.92	9	2	0.0145085	0.00602446	0.0176757	0.00218027	0	0.00544485	Penicillium chrysogenum
4859	8591	A0A0C7AY07	Proteasome subunit alpha type	22.89	20	2	0.00741072	0.0412347	0.0424217	0.0386404	0.00461393	0.025546	Rhizopus microsporus
4620	8346	B5VNN2	YLR340Wp-like protein (Fragment)	22.87	23	2	0	0	0	0.0166219	0.00678831	0.00296483	Saccharomyces cerevisiae (strain AWRI1631)
4501	13542	A0A0C7B787	Putative E3 ubiquitin ligase complex SCF subunit sconC	22.84	25	3	0.0118913	0.013866	0.00941231	0.0208673	0.0139213	0.0263851	Rhizopus microsporus
1048	4096	A0A0A1NW18	Putative Nucleoside diphosphate kinase	22.8	48	4	0.118344	0.109307	0.119016	0.200038	0.12158	0.145445	Rhizopus microsporus
874	6389	Q2TTD9	Actin (Fragment)	22.79	24	1	0.0209093	0.0215259	0.0167919	0.00777126	0.0312899	0	Blastocladiella emersonii
1464	3845	A0A0C7CK72	Reticulon-like protein	22.79	20	4	0.0214783	0.0190099	0.0167919	0.0352585	0.0169708	0.0307671	Rhizopus microsporus
3001	12451	H0GF95	Rpl23bp	22.75	27	1	0	0	0	0.0167658	0	0.00126798	Saccharomyces cerevisiae x Saccharomyces kudriavzevii (strain VIN7)
5944	21411	A0A0B2EWG8	Uncharacterized protein (Fragment)	22.73	49	2	0.00500686	0.00616424	0.00263662	0.024537	0.029964	0.00926743	Paenibacillus sp. IHB B 3415
656	1960	A0A0A1NBZ0	Putative Rhizopuspepsin-4	22.65	48	10	0.671374	0.257193	0.453676	0.641849	0.684134	0.8736	Rhizopus microsporus
2368	1200	I1BRU9	Plasma membrane ATPase	22.63	19	2	0	0	0	0.0171975	0	0.00842833	Rhizopus delemar (strain RA 99-880 / ATCC MYA-4621 / FGSC 9543 / NRRL 43880)
4212	12562	A0A175JCW1	Photosystem II reaction center protein	22.61	9	2	0.0194869	0.0177519	0.0212108	0.0539671	0.0475977	0.0204182	Arthrobacter nicotinovorans
6209	18045	W4KDP7	Uncharacterized protein	22.57	13	1	0	0.00275364	0	0.0155425	0.00180314	0.00346829	Heterobasidion irregulare TC 32-1
3956	6330	A0A0C7CD69	Putative Xaa-Pro aminopeptidase	22.57	12	5	0.0166421	0.0177519	0.0169392	0.0332437	0.0261191	0.0226558	Rhizopus microsporus
2329	14398	A0A0A1MVX3	Putative Conidiation-specific protein 10	22.55	48	3	0.0647193	0.153757	0.073796	0.11513	0.157775	0.217235	Rhizopus microsporus
6049	11963	A0A0C7BMV8	Uncharacterized protein	22.53	4	2	0	0	0	0.0157584	0	0.00351491	Rhizopus microsporus
2853	9531	A0A0A1N605	Uncharacterized protein	22.52	52	3	0.115926	0.111264	0.0954487	0.167658	0.222741	0.202317	Rhizopus microsporus
6232	16897	A0A0N7CKM2	Branched-chain-amino-acid aminotransferase	22.51	12	2	0	0	0	0.0241053	0	0.00706712	Lactobacillus fermentum 3872
1545	586	A0A0A1N429	Putative Glutamate dehydrogenase	22.39	24	3	0.00631547	0.0078975	0.0028723	0.00928234	0.00357977	0.0124933	Rhizopus microsporus
26	36	A0A0A1PIV1	Putative Heat shock protein 82	22.35	52	1	0	0	0	0.0122325	0.000934718	0.00628395	Rhizopus microsporus
2597	5678	A0A077WX10	Glyceraldehyde-3-phosphate dehydrogenase	22.34	24	2	0	0	0	0.0179171	0	0.00730952	Lichtheimia ramosa
3750	4759	A0A0R1YCQ6	Phosphoglycerate kinase	22.32	21	2	0	0	0	0.0102178	0.00287708	0.00649839	Lactobacillus pontis DSM 8475
1283	1143	A0A077WD76	Putative Translation elongation factor 2(Fragment)	22.29	22	2	0	0	0	0.00667753	0	0.0226558	Lichtheimia ramosa
3878	8106	A0A0A1NN22	Putative Aryl-alcohol dehydrogenase (NADP )	22.23	23	2	0	0	0	0.00538232	0.00130065	0.0128663	Rhizopus microsporus
1082	429	A0A0C7BHT5	Putative Glutamate carboxypeptidase	22.19	55	1	0.022474	0.00594059	0.0172338	0.0568454	0.0327483	0.0396243	Rhizopus microsporus
5190	9182	A0A0C7BWC5	Uncharacterized protein	22.09	10	3	0.00415342	0.00880606	0.00720284	0.0173414	0.00498516	0.0125866	Rhizopus microsporus
3723	10838	C5E4J1	ZYRO0E06556p	22.02	17	1	0.00631547	0.00742225	0.0167919	0	0.00241303	0.001874	Zygosaccharomyces rouxii (strain ATCC 2623 / CBS 732 / NBRC 1130 / NCYC 568 / NRRL Y-229)
4572	7773	A0A0C7BHR4	Uncharacterized protein	22.01	7	2	0	0	0.00350568	0.00971408	0	0.00930473	Rhizopus microsporus
4578	4884	A0A0C7BWK3	Putative Genomic scaffold msy_sf_11	22	10	5	0.00520599	0.00482237	0.00758582	0.0151108	0.00552876	0.0206979	Rhizopus microsporus
4263	3313	A0A0A1NZ96	Putative Phosphoribosylformylglycinamidine synthase	21.97	8	7	0.00278791	0.00324287	0.0041096	0.00626738	0.0233348	0.0251731	Rhizopus microsporus
5882	10752	A0A0A1P4I0	Putative Aspartyl aminopeptidase	21.93	5	2	0	0	0	0.00899452	0	0.00308604	Rhizopus microsporus
4564	5363	A0A0A1NP15	Uncharacterized protein	21.87	11	2	0.00448057	0.0068212	0.00615703	0.0302216	0.00759707	0.0205114	Rhizopus microsporus
621	1490	A0A0A1P1N5	Putative Guanine nucleotide-binding protein subunit beta-2-like 1	21.83	49	1	0.0157887	0.0306115	0.0134777	0.0521682	0.0119856	0.0151039	Rhizopus microsporus
6257	21614	A0A0C7BNM9	Putative Aminoglycoside phosphotransferase	21.79	7	2	0.00462281	0	0	0.00827496	0.00291685	0.0042701	Rhizopus microsporus
1450	2761	A0A0A1NHZ9	Putative Dihydrolipoyl dehydrogenase	21.73	58	2	0.0719736	0.0637391	0.0612757	0.104336	0.0884336	0.092954	Rhizopus microsporus
207	64	A0A0A1MZY0	6-phosphogluconate dehydrogenase decarboxylating	21.73	64	2	0.0405385	0.0241817	0.0390338	0.0755539	0.0411011	0.0805539	Rhizopus microsporus
2613	3662	A0A0A1PJC2	Putative Cytosolic nonspecific dipeptidase	21.68	55	2	0.00815037	0.0020827	0.00475771	0.021299	0.0145843	0.0114677	Rhizopus microsporus
2569	14543	A0A0C7B8I8	Putative S25 ribosomal protein	21.67	35	3	0.229007	0.237624	0.2725	0.248968	0.0768988	0.136121	Rhizopus microsporus
3819	11150	A0A0C7CFM5	Putative Cytochrome b5	21.61	73	1	0.00625857	0.00743623	0.00730595	0.0281349	0.0063773	0.0132392	Rhizopus microsporus
3178	11533	A0A0C7C390	Uncharacterized protein	21.49	43	2	0.0839218	0.0680722	0.0740906	0.126643	0.140539	0.165024	Rhizopus microsporus
4226	9308	A0A167NR88	Aldehyde dehydrogenase domain protein	21.46	9	1	0.0137546	0.00834479	0.00164973	0.0300057	0.0228045	0.0513718	Sporothrix insectorum RCEF 264
4651	14975	Q2UCF4	Uncharacterized protein	21.44	15	2	0.00927407	0.00332673	0.00263662	0	0	0	Aspergillus oryzae (strain ATCC 42149 / RIB 40)
4520	6090	A0A0A1MVX7	cAMP-dependent protein kinase regulatory subunit	21.42	16	5	0.0194869	0.015795	0.00848433	0.0186366	0.0065364	0.0137986	Rhizopus microsporus
552	2976	A0A1D2VH58	Heat shock protein 70	21.41	23	1	0.00719736	0.0135306	0.019296	0.0215149	0.0302292	0.0365476	Ascoidea rubescens DSM 1968
769	4060	A0A0A1N5Y3	Uncharacterized protein	21.41	46	6	0.201981	0.226441	0.166446	0.252566	0.209483	0.234949	Rhizopus microsporus
5326	10089	B3LID8	Catalase	21.4	8	4	0.0106965	0.00756203	0.0135661	0.0382087	0	0.0179009	Saccharomyces cerevisiae (strain RM11-1a)
3640	6012	A0A0A1N203	Putative Phosphoribosylaminoimidazole carboxylase	21.39	9	3	0.0294437	0.0266977	0.0191487	0.0156864	0.00344719	0.0118407	Rhizopus microsporus
2181	997	A0A0C7C7K6	Putative L-lactate dehydrogenase (Cytochrome)	21.38	33	12	0.0240386	0.0180315	0.0324054	0.0650484	0.0457415	0.0509056	Rhizopus microsporus
1103	2557	A0A0A1P2N8	Putative 50S ribosomal protein L5e	21.37	57	2	0.00849174	0.0118532	0.0037119	0.0178451	0	0.0145445	Rhizopus microsporus
1911	1873	A0A0C7B3P0	Isocitrate dehydrogenase [NAD] subunit mitochondrial	21.29	48	7	0.043241	0.0438905	0.0299014	0.0741148	0.0245281	0.0587373	Rhizopus microsporus
626	22	A0A0A1NWH0	Putative Aldehyde dehydrogenase (NAD )	21.28	58	13	0.0561849	0.0546535	0.055973	0.108654	0.0688112	0.106286	Rhizopus microsporus
121	704	A0A0A1P2Z0	Malate dehydrogenase	21.24	61	2	0.112085	0.130274	0.135514	0.21371	0.114818	0.179009	Rhizopus microsporus
6315	18586	A0A0A1N1J7	Putative Carbonic anhydrase	21.23	5	2	0	0	0	0.00141034	0	0.00851224	Rhizopus microsporus
5957	16946	A0A0A1NCZ9	Uncharacterized protein	21.17	6	2	0.0155042	0.00482237	0.0154662	0.026192	0.000949303	0.0249866	Rhizopus microsporus
3563	16011	V2Q4D0	Glyceraldehyde-3-phosphate dehydrogenase	21.05	7	1	0.18918	0.121328	0.117543	0.128082	0.312899	0.0166888	Mucispirillum schaedleri ASF457
4561	6287	A0A0A1NFH8	Uncharacterized protein	21.04	27	6	0.0381204	0.0124263	0.0159081	0.0343231	0.0186944	0.0251731	Rhizopus microsporus
5234	8154	A0A0C7B3U0	S-formylglutathione hydrolase	21.01	22	2	0	0	0	0.00218747	0	0.00605087	Rhizopus microsporus
4507	2602	A0A0K0KDP2	60 kDa chaperonin (Fragment)	20.91	27	2	0.00999949	0	0	0.00517365	0	0.0114677	Acetobacter pasteurianus
4550	21444	A0A0B2EVY1	Uncharacterized protein (Fragment)	20.91	8	2	0.039685	0.0598253	0.0487554	0.155425	0.156449	0.0826051	Paenibacillus sp. IHB B 3415
66	151	A0A0C7BM87	Citrate synthase	20.87	59	2	0.192024	0.163541	0.150243	0.236016	0.14982	0.22749	Rhizopus microsporus
1841	3142	A0A0C7B9R8	Putative NADH-ubiquinone oxidoreductase 30.4 kDa subunit mitochondrial	20.86	52	8	0.0513487	0.051159	0.0555311	0.0913843	0.0470674	0.0700185	Rhizopus microsporus
1378	1021	A0A0A1N1E9	Putative Acyl-CoA dehydrogenase	20.83	33	7	0.0369825	0.0387187	0.0461041	0.0784322	0.0372561	0.0493206	Rhizopus microsporus
5523	19456	A0A0H5BXW0	LSC1 protein	20.82	9	2	0.0018918	0.00437507	0.00637798	0.0166219	0.0160427	0.00654501	Cyberlindnera jadinii
52	9	A0A0C7BML9	Putative 5-methyltetrahydropteroyltriglutamate-homocysteine S-methyltransferase	20.8	57	1	0.110805	0.0999418	0.102372	0.0186366	0.10978	0.163159	Rhizopus microsporus
2861	4742	A0A0A1PKI3	Putative Thiamin diphosphate-binding protein	20.78	23	7	0.112512	0.1012	0.112977	0.179171	0.12622	0.15943	Rhizopus microsporus
2105	12111	A0A0A1NNQ3	Putative Cytochrome c oxidase subunit 5b	20.73	39	3	0.121046	0.0923937	0.0944177	0.150388	0.11389	0.154768	Rhizopus microsporus
2753	959	A0A0C7AZD3	Putative Acetyl-CoA carboxylase	20.65	6	2	0.0483617	0	0.0250406	0.0120167	0	0.0253596	Rhizopus microsporus
657	3138	A0A0C7CBQ3	Uncharacterized protein	20.61	61	2	0.160732	0.188701	0.170865	0.260481	0.184292	0.261054	Rhizopus microsporus
3417	15404	A0A0A1N9H9	Uncharacterized protein	20.56	8	1	0.0308661	0.0318695	0.0385919	0.0563417	0.0639056	0.00606019	Rhizopus microsporus
3778	20416	A0A0K3CNX3	Eukaryotic translation initiation factor 5A	20.55	21	1	0.0129296	0.01012	0.0110178	0.0302216	0.0078755	0.0103489	Rhodosporidium toruloides
2718	840	A0A0A1PIY9	Uncharacterized protein	20.49	19	5	0.029586	0.0199884	0.0134188	0.0253286	0.0422943	0.0273175	Rhizopus microsporus
630	667	A0A0A1NLJ6	Isocitrate dehydrogenase [NAD] subunit mitochondrial	20.48	42	4	0.173533	0.22085	0.219473	0.323083	0.176337	0.261054	Rhizopus microsporus
4390	9536	A0A0C7C9T4	Uncharacterized protein	20.47	23	2	0.0116637	0	0.00362352	0.0228821	0.0119061	0.0173415	Rhizopus microsporus
3152	14869	I1BNU2	60S ribosomal protein L18-A	20.45	19	1	0.0568961	0.0529761	0.0378554	0.0259762	0.00898921	0.0330047	Rhizopus delemar (strain RA 99-880 / ATCC MYA-4621 / FGSC 9543 / NRRL 43880)
1090	1195	A0A0A1N3A5	Putative V-type proton ATPase catalytic subunit A	20.43	42	4	0.0880467	0.0704485	0.0690825	0.108654	0.0673528	0.103489	Rhizopus microsporus
4790	5971	A0A099P5H7	Amine oxidase	20.42	5	2	0	0.0859639	0.0430108	0.0422383	0.00293011	0.0480154	Pichia kudriavzevii
2907	5759	A0A0A1PC84	Putative Calmodulin	20.37	54	7	0.0531979	0.0410949	0.0947122	0.156864	0.0582044	0.11561	Rhizopus microsporus
2086	2722	A0A0C7BVY1	Uncharacterized protein	20.36	24	2	0.0207671	0.0176121	0.0141995	0.0267677	0.0136562	0.0289957	Rhizopus microsporus
1309	4186	A0A0A1P6Y1	Uncharacterized protein	20.19	51	8	0.223317	0.204077	0.238622	0.24609	0.632426	0.357085	Rhizopus microsporus
2188	3207	A0A0C7C7U0	Uncharacterized protein	20.05	40	8	0.10156	0.103436	0.0696717	0.119447	0.0792853	0.0960307	Rhizopus microsporus
2534	1206	A0A0C7BNF6	Putative 26S proteasome regulatory subunit N1	20.05	18	11	0.0241808	0.0343856	0.0204743	0.0366976	0.0239977	0.0413958	Rhizopus microsporus
1460	1924	A0A077X314	Uncharacterized protein	20	12	1	0.00321463	0	0.00219473	0.00380648	0.00730539	0.0125866	Lichtheimia ramosa
3648	11333	A0A0C7C7L5	Uncharacterized protein	19.98	53	4	0.033142	0.0321491	0.0331419	0.0564856	0.0273123	0.0491342	Rhizopus microsporus
1116	2538	A0A0C7CKG4	Putative Alcohol dehydrogenase	19.86	57	2	0.227584	0.139779	0.19296	0.29502	0.200202	0.316062	Rhizopus microsporus
2839	1074	A0A0A1NZD7	Putative Aspartyl-tRNA synthetase	19.81	24	10	0.115926	0.0204077	0.0817501	0.0287105	0.0857819	0.0680606	Rhizopus microsporus
5322	16996	A0A0C7BGD8	Putative Medium subunit of clathrin adaptor complex	19.8	15	1	0.00418186	0.00552126	0.00366771	0.0143193	0.00307595	0.0138918	Rhizopus microsporus
4625	11695	A0A0A1N809	Putative Diazepam-binding inhibitor (GABA receptor modulator acyl-CoA-binding protein)	19.76	72	3	0.058034	0.0547933	0.0592136	0.093543	0.0579393	0.0819525	Rhizopus microsporus
4649	14302	A0A0C7C8X5	Putative Bis(5'-nucleosidyl)-tetraphosphatase	19.76	35	3	0.0159309	0.0282353	0.020327	0.0520243	0.00961235	0.0330047	Rhizopus microsporus
4831	5504	A0A0C7AZB0	Uncharacterized protein	19.64	26	7	0.0418186	0.0324287	0.0276919	0.049218	0.0375213	0.0420484	Rhizopus microsporus
3617	6370	A0A142KP11	Probable phosphoketolase	19.61	7	2	0	0	0.0732068	0.0151108	0	0.0126798	Lactobacillus oris
1765	5332	A0A0A1P864	Putative Alcohol dehydrogenase	19.56	61	1	0.0227584	0.0225044	0.0200325	0.0362659	0.026782	0.0379461	Rhizopus microsporus
4340	12780	A0A068RRY9	40S ribosomal protein S4	19.47	11	2	0.0157887	0.00485032	0.00602446	0.0188525	0.0156449	0.0336574	Lichtheimia corymbifera JMRC:FSU:9682
3764	3477	A0A0A1P4U0	Putative Glycyl-tRNA synthetase	19.42	14	2	0.00389738	0.00993827	0.00898514	0.0104336	0.00293011	0.0195791	Rhizopus microsporus
1644	1594	A0A0A1N8Y6	Putative NADH dehydrogenase I	19.37	27	5	0.0455169	0.0476645	0.0387392	0.0684303	0.0531662	0.0643313	Rhizopus microsporus
3317	3423	A0A0A1MZZ8	Uncharacterized protein	19.34	28	2	0.0157887	0.0167734	0.0129916	0.024681	0.0155123	0.0265716	Rhizopus microsporus
683	865	A0A0A1P039	Uncharacterized protein	19.34	48	2	0.10284	0.0949097	0.10193	0.148949	0.106465	0.13146	Rhizopus microsporus
2808	6434	A0A0C7B616	Nascent polypeptide-associated complex subunit beta	19.3	30	4	0.0827838	0.096028	0.0981001	0.149669	0.0824673	0.0923014	Rhizopus microsporus
219	68	A0A0A1NC33	6-phosphogluconate dehydrogenase decarboxylating	19.27	54	2	0.0368402	0.0380198	0.0385919	0.0644007	0.0660269	0.0731885	Rhizopus microsporus
3041	1583	A0A0A1MS30	Putative Phosphoacetylglucosamine mutase	19.13	27	2	0.00951587	0.00240419	0.014877	0.0171256	0.00384494	0.0147309	Rhizopus microsporus
775	4384	A0A0A1NAX3	Putative Peroxiredoxin-1	19.11	51	1	0.199136	0.00202679	0.00257771	0.00653362	0.151146	0.224693	Rhizopus microsporus
3429	14300	A0A0A1NX67	Uncharacterized protein	19.1	34	1	0.0274524	0.0241817	0.0231257	0.0726757	0.0285056	0.0492274	Rhizopus microsporus
2469	11418	A0A0A1MW70	Putative Ribosomal protein L28e	19.06	40	5	0.1384	0.162143	0.125792	0.17989	0.114818	0.151039	Rhizopus microsporus
4073	8657	A0A0A1MSV3	Putative Peroxiredoxin 5 atypical 2-Cys peroxiredoxin	19.04	39	5	0.0244653	0.0342458	0.020327	0.0349707	0.022009	0.0298348	Rhizopus microsporus
2320	1441	A0A0A1NEP8	Putative Saccharopine dehydrogenase	19.04	29	6	0.036129	0.0512988	0.0266608	0.0488582	0.0230696	0.0537959	Rhizopus microsporus
1061	633	A0A0C7BIG4	40S ribosomal protein S1	19.02	59	2	0.00625857	0.00735236	0.0779203	0.050801	0.0421618	0.0537959	Rhizopus microsporus
181	492	A0A0C7BYN7	Uncharacterized protein	19	65	1	0.00192024	0.00887595	0.0222419	0.00319485	0.0121447	0.0154768	Rhizopus microsporus
220	76	A0A0C7BVR5	Putative Pyruvate carboxylase	18.9	47	4	0.0238964	0.0276762	0.0218	0.0370574	0.020418	0.0378529	Rhizopus microsporus
4863	9911	A0A0C7B552	Glutaredoxin	18.84	42	4	0.0317196	0.0292137	0.0284284	0.0403674	0.00682808	0.0134257	Rhizopus microsporus
1065	4163	A0A0C7B5F6	Putative 40S ribosomal protein S5	18.74	47	1	0.0210516	0.0205475	0.017823	0.00296459	0.0160427	0.0222829	Rhizopus microsporus
2719	1637	A0A0A1NHB2	Uncharacterized protein	18.67	44	1	0	0	0.00736487	0.024537	0.0151146	0.00988278	Rhizopus microsporus
1551	1404	A0A0C7BVT6	Putative Prohibitin-2	18.63	61	2	0.00869088	0.00763192	0.00704082	0.0187086	0	0.0158497	Rhizopus microsporus
1692	6039	A0A0A1NMD8	Peptidyl-prolyl cis-trans isomerase	18.6	44	3	0.150775	0.163541	0.117691	0.178451	0.110045	0.12773	Rhizopus microsporus
4774	25773	A0A0C7B4I7	Uncharacterized protein	18.57	30	1	0.139964	0.0718463	0.0671676	0.106495	0.0971842	0.11561	Rhizopus microsporus
2295	3035	A0A0C7CN83	Uncharacterized protein	18.54	36	4	0.0634392	0.0519977	0.0593609	0.0921039	0.0894943	0.0378529	Rhizopus microsporus
6022	12828	A0A0S7DGB8	Phosphoglucomutase	18.53	4	2	0	0.00367618	0.00598028	0.00290703	0	0.00350559	Aspergillus lentulus
202	71	A0A0C7B432	Putative Phosphoglycerate mutase	18.52	64	5	0.109098	0.113221	0.125939	0.187086	0.135236	0.222829	Rhizopus microsporus
1145	386	A0A0A1N852	Putative Aminopeptidase	18.51	28	16	0.0329997	0.0285149	0.037119	0.0636092	0.0368584	0.0384123	Rhizopus microsporus
504	252	A0A0A1NXC5	Isocitrate lyase	18.47	43	3	0.0465126	0.0380198	0.0487554	0.0784322	0.041764	0.0579914	Rhizopus microsporus
4345	14895	A0A0A1MW81	Putative Nuclear transport factor 2	18.42	30	3	0.0674219	0.0803728	0.17823	0.0556221	0.0357977	0.0580846	Rhizopus microsporus
3644	9166	A0A0A1NW63	Putative 60S acidic ribosomal protein P2	18.32	63	1	0.00708357	0.00329878	0	0.0110812	0.00810089	0	Rhizopus microsporus
6009	9258	A0A099P0D3	Uncharacterized protein	18.32	4	2	0	0.00352242	0	0.00497217	0.0412337	0.0121204	Pichia kudriavzevii
3406	2613	A0A0A1PAK6	Putative Eukaryotic translation initiation factor 2 subunit gamma	18.24	23	5	0.029586	0.0215259	0.0210635	0.0358342	0.0192247	0.0321656	Rhizopus microsporus
85	21	A0A0A1NQA0	Catalase	18.14	61	5	0.0694133	0.0791147	0.0684933	0.100019	0.0627123	0.0888517	Rhizopus microsporus
6216	19165	A0A0A1NDQ8	Serine/threonine-protein phosphatase	18.12	16	2	0.00469393	0.00247408	0	0.00892256	0.0046537	0.00437266	Rhizopus microsporus
3499	13500	A0A0L0HD42	40S ribosomal protein S12	18.1	19	2	0.0273101	0.0236226	0.0173811	0.00211551	0.0221416	0.0061814	Spizellomyces punctatus DAOM BR117
1230	1562	A0A0C7BEV5	Pyruvate dehydrogenase E1 component subunit alpha	18.05	41	9	0.184912	0.180315	0.169392	0.233857	0.14982	0.19952	Rhizopus microsporus
2817	3468	A0A0C7BCL3	Putative Succinyl-CoA ligase [GDP-forming] subunit alpha	18.02	46	3	0.02603	0.0370414	0.0220946	0.0417346	0.032218	0.0347762	Rhizopus microsporus
2673	4268	A0A0A1PAB2	Uncharacterized protein	17.85	31	2	0.00588875	0.0116715	0.0105318	0.0177732	0.0130463	0.0221896	Rhizopus microsporus
2100	7070	A0A0A1NE14	Putative 40S ribosomal protein S7	17.79	41	5	0.163576	0.146768	0.156135	0.22954	0.140539	0.172482	Rhizopus microsporus
3647	11205	A0A0A1P8W9	Putative Cytochrome c oxidase subunit 5a	17.78	45	3	0.0561849	0.0602446	0.0449257	0.0703731	0.0546247	0.0620937	Rhizopus microsporus
2620	15430	A0A168PNM8	Histone H2A	17.77	25	2	0.40254	0.212464	0.45073	0.628897	0.226719	0.516515	Mucor circinelloides f. lusitanicus CBS 277.49
664	830	A0A0C7BW07	Transaldolase	17.77	58	4	0.0967234	0.0915551	0.080719	0.11441	0.0706674	0.103489	Rhizopus microsporus
2192	8560	A0A0A1NJ45	Uncharacterized protein	17.77	66	1	0.00735382	0.0190099	0.0133746	0.0417346	0.0190921	0.019952	Rhizopus microsporus
1865	6889	A0A0A1MR84	Putative Chaperonin GroS	17.71	59	4	0.412497	0.394176	0.431581	0.329559	0.147168	0.303942	Rhizopus microsporus
3327	3558	A0A0A1NGI8	Obg-like ATPase 1	17.71	22	5	0.0421031	0.0289342	0.0285757	0.0446128	0.0275775	0.0410228	Rhizopus microsporus
1505	812	A0A0C7BQ94	Aspartate aminotransferase	17.66	49	1	0.0115641	0.0118672	0.00575933	0.0192123	0.0132319	0.0170618	Rhizopus microsporus
1031	5957	A0A0A1NLJ3	Putative 60S ribosomal protein L12	17.63	55	2	0.155042	0.121328	0.130653	0.17989	0.140539	0.168753	Rhizopus microsporus
792	2616	A0A0C7BVA3	Putative 14-3-3 family protein epsilon	17.56	56	4	0.201981	0.18311	0.182649	0.251127	0.171034	0.192994	Rhizopus microsporus
3708	6639	A0A0C7BXG3	Uncharacterized protein	17.46	18	4	0.0587452	0.0592662	0.0617176	0.0913843	0.0477303	0.0505327	Rhizopus microsporus
4735	9953	A0A0C7BRC1	Putative 3-hydroxybutyryl-CoA dehydrogenase	17.45	18	4	0.0100564	0.0124123	0.0094565	0.0225942	0.00912179	0.0212573	Rhizopus microsporus
1177	1070	A0A0C7AYB1	Putative Acetyl-CoA acyltransferase	17.45	47	12	0.083495	0.0754805	0.0796879	0.113691	0.0723909	0.110948	Rhizopus microsporus
3075	15574	A0A0C7AX41	60S ribosomal protein L36	17.38	23	3	0.0908915	0.0926733	0.0874947	0.118008	0.0774291	0.11188	Rhizopus microsporus
2743	11538	W0T4F5	Nucleoside diphosphate kinase	17.38	18	1	0.100137	0.114619	0.0976582	0.0162621	0.113359	0.104422	Kluyveromyces marxianus DMKU3-1042
4868	12510	A0A0A1MJ23	Putative Mitochondrial DNA replication protein YHM2	17.37	15	3	0.0124318	0.0142574	0.017823	0.0300777	0.0229371	0.0256393	Rhizopus microsporus
3405	1612	A0A0A1NHR2	Putative Isocitrate dehydrogenase	17.36	35	6	0.0157887	0.0156552	0.0201797	0.032884	0.011853	0.0170618	Rhizopus microsporus
5735	17579	A0A0C7BGJ6	Uncharacterized protein	17.3	4	2	0.00428143	0.00273966	0.00288703	0.00978604	0.00336764	0.00997601	Rhizopus microsporus
3302	10605	A0A0A1N273	Ribosomal protein L19	17.24	15	3	0.0573228	0.0419336	0.042569	0.093543	0.0450786	0.0823254	Rhizopus microsporus
218	1544	A0A0A1MRY0	Putative ADP ATP carrier protein mitochondrial	17.24	49	3	0.207671	0.162143	0.209162	0.275592	0.175011	0.331912	Rhizopus microsporus
3277	6261	A0A0A1NTP0	Aldose 1-epimerase	17.19	21	6	0.0283058	0.0255795	0.0260716	0.0415187	0.0232022	0.0218167	Rhizopus microsporus
3973	6984	A0A0A1NPT5	40S ribosomal protein S8	17.12	24	2	0.00940208	0.00335469	0.00481663	0.0161901	0.00217438	0.00988278	Rhizopus microsporus
50	710	A0A0A1N6A2	Putative Fructose 1 6-bisphosphate aldolase	17.07	66	4	0.08762	0.0897379	0.0754163	0.112971	0.0799482	0.12773	Rhizopus microsporus
4444	10818	A0A0A1MX23	Uncharacterized protein	17.06	11	3	0.0227584	0.0251602	0.0340257	0.0474911	0.00990404	0.0194859	Rhizopus microsporus
3372	5597	A0A0A1NF67	Putative Mitochondrial carrier	17.04	26	6	0.0258877	0.0377402	0.037119	0.0587162	0.0160427	0.027131	Rhizopus microsporus
5238	11737	A0A0C7BDW8	Putative Phenylalanyl-tRNA synthetase beta subunit	16.88	8	3	0.00536246	0.00736634	0.00549419	0.013096	0.00454764	0.0112813	Rhizopus microsporus
4942	18270	A0A0A1PBH9	Putative 60S ribosomal protein L37a	16.86	27	2	0.0329997	0.00735236	0.0313744	0.00733953	0.0137888	0.0238678	Rhizopus microsporus
3555	5496	A0A168P4F2	Uncharacterized protein	16.86	50	4	0.0577495	0.0472452	0.0438946	0.0670631	0.0316876	0.0612546	Mucor circinelloides f. lusitanicus CBS 277.49
2039	9385	A0A0A1ND55	Putative 60S ribosomal protein L28-A	16.85	41	3	0.287325	0.294933	0.256298	0.335316	0.25191	0.295551	Rhizopus microsporus
1672	4249	A0A0A1NJ37	Putative Calcium-binding mitochondrial carrier protein	16.85	23	7	0.0923139	0.0779965	0.0805717	0.110812	0.0735842	0.0867074	Rhizopus microsporus
636	2869	A0A0A1N5Y0	Uncharacterized protein	16.73	55	3	0.0897536	0.110845	0.0948595	0.129521	0.10262	0.129595	Rhizopus microsporus
2179	948	A0A0A1NIS8	T-complex protein 1 subunit gamma	16.64	28	10	0.0411074	0.0280955	0.0284284	0.0454763	0.0178989	0.0411161	Rhizopus microsporus
4055	5877	A0A0C7CG57	Uncharacterized protein	16.58	20	6	0.0371247	0.155154	0.0720284	0.0270555	0.0310247	0.0477357	Rhizopus microsporus
3908	9504	A0A0A1PGP1	Uncharacterized protein	16.56	37	2	0.0285903	0.0382994	0.0282811	0.0200758	0.00738494	0.0276904	Rhizopus microsporus
1162	5369	A0A0A1NA53	Eukaryotic translation initiation factor 5A	16.55	77	5	0.117775	0.146768	0.118427	0.157584	0.0896269	0.129595	Rhizopus microsporus
4402	8534	A0A0C7BLF9	Uncharacterized protein	16.55	19	2	0.00519177	0.0122306	0.0127265	0.00813104	0.0143191	0.021537	Rhizopus microsporus
4544	16868	A0A0A1NCE3	Putative Small nuclear ribonucleoprotein D3	16.55	21	2	0.00931674	0.0338264	0.0385919	0.0353305	0.00747775	0.0234949	Rhizopus microsporus
1088	489	A0A0C7BJQ0	Putative Podospora anserina S mat genomic DNA chromosome 3 supercontig 2	16.52	26	5	0.0211938	0.0369016	0.0293122	0.0443969	0.0237326	0.0433537	Rhizopus microsporus
1632	5453	A0A0C7BXL7	Uncharacterized protein	16.47	36	6	0.156464	0.125242	0.141258	0.184927	0.136562	0.177144	Rhizopus microsporus
3987	8044	A0A0C7BIK6	Putative Asparagine synthetase	16.46	13	4	0.0247498	0.00999418	0.00919136	0.0174853	0.0107128	0.0200453	Rhizopus microsporus
844	67	A0A0C7BEQ7	Putative Vacuolar ATP synthase subunit B	16.45	51	4	0.0384049	0.0374607	0.0340257	0.0513047	0.0287708	0.0524906	Rhizopus microsporus
4985	14431	A0A0A1P049	Putative V-type ATPase G subunit	16.4	40	3	0.00970079	0.0198486	0.0243041	0.0340353	0.0160427	0.0290889	Rhizopus microsporus
5528	24969	A0A066XUE5	V-type proton ATPase proteolipid subunit	16.39	9	1	0.0371247	0.032848	0.0291649	0.0777126	0.018164	0.0637719	Colletotrichum sublineola
155	41	A0A0C7BAX0	Putative Alpha-ketoglutarate dehydrogenase complex subunit	16.32	43	2	0.0772365	0.0658358	0.0746798	0.111532	0.0548898	0.076172	Rhizopus microsporus
4873	14985	A0A0A1N4A3	Uncharacterized protein	16.29	35	3	0.0200559	0.0169132	0.0100604	0.0233857	0.018827	0.0377597	Rhizopus microsporus
980	984	A0A0C7C7E9	Uncharacterized protein	16.26	46	2	0.0608788	0.0602446	0.0487554	0.0713085	0.0464045	0.0606952	Rhizopus microsporus
2494	606	Q8NJ70	Citrate synthase	16.24	35	9	0.197714	0.125242	0.126528	0.252566	0.234674	0.0950984	Pichia kudriavzevii
646	102	A0A0A1P5V4	Uncharacterized protein	16.12	60	13	0.167844	0.169132	0.19296	0.248968	0.139213	0.197656	Rhizopus microsporus
1462	10832	A0A0C7C221	Putative Cytochrome c	16.09	40	4	0.297282	0.248806	0.307852	0.369855	0.222741	0.291822	Rhizopus microsporus
4043	6466	A0A0C7CEY8	Putative Urease accessory protein UreG	16.07	30	2	0.0112797	0.0130973	0.0104728	0.019716	0.0068546	0.0173415	Rhizopus microsporus
196	42	A0A0C7CI15	Catalase	16.02	50	2	0.0157887	0.0581479	0.0139343	0.0383526	0.0124231	0.0401837	Rhizopus microsporus
3066	7011	A0A077WSR9	Dihydrolipoyl dehydrogenase	15.97	20	3	0.0196292	0.0177519	0.0228311	0.0356902	0.0120917	0.0369206	Lichtheimia ramosa
1778	1203	A0A0A1NEY8	Putative Methylmalonate-semialdehyde dehydrogenase	15.96	32	9	0.076952	0.0798136	0.0687879	0.093543	0.048791	0.0900638	Rhizopus microsporus
5255	20002	A0A0C7CEC4	Uncharacterized protein	15.9	4	1	0.021905	0.0124123	0.0226838	0.0505852	0.0314224	0.0455913	Rhizopus microsporus
5941	20706	A0A0C7CNP8	Putative Small nuclear ribonucleoprotein	15.87	28	2	0.00476505	0.00683518	0.00556784	0.0144632	0.00529011	0.00718832	Rhizopus microsporus
1609	2032	A0A0A1NJC9	Uncharacterized protein	15.84	38	4	0.0359868	0.0363425	0.0329946	0.0482106	0.0277101	0.0419552	Rhizopus microsporus
5816	20618	A0A0R1IJC7	L-lactate dehydrogenase	15.76	10	1	0.00312929	0.00275364	0.00156135	0.00513767	0.00180314	0.0162227	Lactobacillus fructivorans KCTC 3543 = DSM 20203
3326	2769	A0A0A1PDW4	Putative 26S protease regulatory subunit 6A	15.74	25	3	0.0095301	0.015795	0.00696717	0.0159023	0.00779595	0.00960307	Rhizopus microsporus
3309	3231	A0A0A1P9Y4	Uncharacterized protein	15.73	34	7	0.0328575	0.048643	0.0416852	0.0618103	0.0155123	0.0455913	Rhizopus microsporus
325	5241	A0A0C7CMF1	Uncharacterized protein	15.69	82	3	1.38115	1.02178	1.04287	1.20167	0.702696	0.822322	Rhizopus microsporus
2353	6547	A0A168IIH1	Dehydrogenase complex E2 component	15.68	12	4	0.115215	0.131672	0.112388	0.143912	0.0818044	0.121204	Mucor circinelloides f. lusitanicus CBS 277.49
3962	13170	Q27J13	Alcohol dehydrogenase	15.65	14	1	0.0256032	0.0162143	0.0259243	0.0667753	0.0623146	0.0457778	Cyberlindnera jadinii
1331	1938	A0A0A1MWL2	Putative rRNA 2'-O-methyltransferase fibrillarin	15.46	55	10	0.21336	0.180315	0.184122	0.230979	0.289033	0.209776	Rhizopus microsporus
1293	5554	A0A0A1N698	Putative 60S ribosomal protein L13	15.45	36	7	0.293015	0.289342	0.234203	0.289264	0.201528	0.38692	Rhizopus microsporus
2674	5256	A0A0A1NWK7	Proteasome subunit alpha type	15.44	38	5	0.0321463	0.0362027	0.0300487	0.0432456	0.0255887	0.0394379	Rhizopus microsporus
6096	17778	A0A0C7BGC0	Uncharacterized protein	15.36	9	2	0.0115784	0.0194292	0.0210635	0.0297179	0.0228045	0.0365476	Rhizopus microsporus
321	329	A0A0A1NIY7	Putative Hsp70-like protein	15.3	45	8	0.0985725	0.0851252	0.0487554	0.0703011	0.0526359	0.0751464	Rhizopus microsporus
2871	5825	L8G9T8	Glyceraldehyde-3-phosphate dehydrogenase	15.27	21	1	0.0389738	0.0153757	0.0322581	0.0149669	0.0548898	0.0246137	Pseudogymnoascus destructans (strain ATCC MYA-4855 / 20631-21)
1502	5431	A0A0C9LU27	40S ribosomal protein S0	15.27	15	3	0.253188	0.213861	0.244514	0.292142	0.209483	0.28716	Mucor ambiguus
405	741	B8NLF1	Elongation factor 1-alpha	15.18	39	1	0.0576073	0.060664	0.0693771	0.0057349	0.000579393	0.0029928	Aspergillus flavus (strain ATCC 200026 / FGSC A1120 / NRRL 3357 / JCM 12722 / SRRC 167)
2952	2865	A0A0C7BMT9	V-type proton ATPase subunit a	15.17	14	4	0.0102129	0.0304718	0.0188541	0.0287105	0.0107393	0.0282498	Rhizopus microsporus
4643	11566	A0A0A1NP27	Putative Fimbrin	15.14	36	2	0.0095301	0.012021	0.00964798	0.0225942	0.0124364	0.0180873	Rhizopus microsporus
4450	14935	A0A0C7CF85	Putative Adenosylhomocysteinase	15.11	44	1	0.0504953	0.0494817	0.0124908	0.0202916	0.0501168	0.0673148	Rhizopus microsporus
5085	10231	A0A0C7AZK7	Putative Glucose 1-dehydrogenase	15.02	12	2	0.0108529	0.0125242	0.00415379	0.0125923	0.00900246	0.00623734	Rhizopus microsporus
6189	16701	D0DTR0	Nitroreductase family protein	15.01	14	2	0.0238964	0.0101759	0.0204743	0.0151827	0.00949303	0.00399973	Lactobacillus fermentum 28-3-CHN
3907	8593	A0A0A1N4C7	Putative Cytochrome b5	14.99	56	2	0.0458014	0.0377402	0.0412433	0.0885061	0.0384494	0.0643313	Rhizopus microsporus
4565	6023	A0A0A1NLQ6	Putative Adenine phosphoribosyltransferase	14.97	34	5	0.0180645	0.0109447	0.0156135	0.023026	0.0148494	0.0172482	Rhizopus microsporus
2508	11350	A0A0C7C2N2	Thioredoxin	14.91	30	2	0.0901803	0.0782761	0.0763001	0.101458	0.0623146	0.0969631	Rhizopus microsporus
3817	10006	G8B7G7	Putative uncharacterized protein	14.81	30	1	0.025461	0.0215259	0.0133893	0.0349707	0.0144517	0.0342168	Candida parapsilosis (strain CDC 317 / ATCC MYA-4646)
523	72	A0A0C7BPD9	Glucose-6-phosphate isomerase	14.79	46	10	0.179223	0.166337	0.151716	0.186366	0.14982	0.188332	Rhizopus microsporus
6158	21095	M3JU61	Peptidyl-prolyl cis-trans isomerase	14.75	14	1	0	0.185906	0.169392	0.0221625	0	0	Candida maltosa (strain Xu316)
31	780	A0A077WH28	Putative Heat shock 70 kDa protein	14.74	30	1	0.21905	0	0	0	0	0.151039	Lichtheimia ramosa
966	14639	A0A0C3RLM9	Elongation factor 1-alpha (Fragment)	14.74	37	1	0.470815	0.416541	0.327	0.206514	0.766336	0.248002	Nitrosospira sp. NpAV
4536	8913	Q2UM66	6-phosphogluconate dehydrogenase decarboxylating	14.64	11	1	0	0.420734	0	0.460519	0	0.385988	Aspergillus oryzae (strain ATCC 42149 / RIB 40)
4472	11876	Q0CIE1	Superoxide dismutase [Cu-Zn]	14.6	26	1	0.0029017	0.0859639	0	0	0	0	Aspergillus terreus (strain NIH 2624 / FGSC A1156)
1951	11410	A0A0C9WSI8	Unplaced genomic scaffold K443scaffold_247 whole genome shotgun sequence (Fragment)	14.58	37	1	0	0.0848457	0	0	0.100234	0	Laccaria amethystina LaAM-08-1
3054	2816	A0A0A1NJ53	Cystathionine beta-synthase	14.58	21	7	0.0298705	0.0212464	0.0265135	0.0129521	0.00914831	0.00850292	Rhizopus microsporus
4883	21141	G2Q586	Eukaryotic translation initiation factor 5A	14.58	11	1	0.0415342	0	0.0119606	0.0361939	0.0326157	0.0241475	Myceliophthora thermophila (strain ATCC 42464 / BCRC 31852 / DSM 1799)
1912	3289	A0A0C7CJH2	Putative Peroxidase	14.56	57	4	0.058603	0.0306115	0.0575933	0.0431017	0.0180314	0.050253	Rhizopus microsporus
1333	903	A0A077WL62	Uncharacterized protein	14.53	20	4	0.0554737	0.0405358	0.0422744	0.0621701	0.0522382	0.061814	Lichtheimia ramosa
4126	12823	A0A0C9VH98	Unplaced genomic scaffold SPHSTscaffold_98 whole genome shotgun sequence	14.53	8	1	0.00489307	0.0589866	0.0253352	0	0	0.00595764	Sphaerobolus stellatus SS14
6112	19560	A0A0K8LH41	60S acidic ribosomal protein P2	14.52	13	1	0	0.0598253	0.0440419	0.0500815	0	0	Aspergillus udagawae
6270	27663	A0A0A1NSF3	Uncharacterized protein	14.52	10	1	0.0522022	0	0	0	0.0310247	0.0221896	Rhizopus microsporus
5686	22191	I1BGT4	Uncharacterized protein	14.52	15	1	0.0460858	0	0	0.107215	0.0303618	0.0606019	Rhizopus delemar (strain RA 99-880 / ATCC MYA-4621 / FGSC 9543 / NRRL 43880)
4265	7760	A0A0A1NSJ1	Putative Malic enzyme	14.51	20	1	0	0.0545137	0.0219473	0.0608029	0	0.0261054	Rhizopus microsporus
3703	10500	I1BMC2	40S ribosomal protein S12	14.51	50	1	0	0.0529761	0	0.0841887	0	0	Rhizopus delemar (strain RA 99-880 / ATCC MYA-4621 / FGSC 9543 / NRRL 43880)
5388	14812	A0A017SJ06	Putative 60S ribosomal protein L27a	14.48	22	1	0	0.036622	0.0437473	0	0	0	Aspergillus ruber CBS 135680
2021	12219	A0A0D1CU24	Glyceraldehyde-3-phosphate dehydrogenase	14.48	14	1	0	0.0560513	0.0346149	0	0	0	Ustilago maydis (strain 521 / FGSC 9021)
3109	8294	A0A1C7NS94	Mitochondrial peroxiredoxin PRX1	14.45	22	1	0	0.0329878	0.00913244	0.0356183	0	0.0252663	Choanephora cucurbitarum
5718	16412	F5HAX4	Uncharacterized protein	14.45	2	1	0	0.03788	0.0105907	0.0273433	0	0	Cryptococcus neoformans var. neoformans serotype D (strain B-3501A)
1747	8432	A0A0B7NFS1	Uncharacterized protein	14.45	30	1	0.0507798	0	0	0.052528	0	0	Parasitella parasitica
1584	2882	A0A0C7B6E6	Putative Small COPII coat GTPase	14.44	67	9	0.134986	0.11364	0.156135	0.0673509	0.0538292	0.0978954	Rhizopus microsporus
3998	16244	A0A0G4KR42	Uncharacterized protein	14.42	1	1	0.0257455	0	0	0.0334596	0.0120386	0.0272242	Verticillium longisporum
5148	15803	A0A109FHT4	Aldehyde dehydrogenase	14.42	5	1	0	0.0310309	0.0143173	0	0	0	Rhodotorula sp. JG-1b
6454	25902	A0A0C7BLF2	Uncharacterized protein	14.42	15	1	0.0351333	0	0.00786568	0.0496497	0	0.0252663	Rhizopus microsporus
2161	11020	A0A0M6W8Q4	Glyceraldehyde-3-phosphate dehydrogenase	14.41	14	1	0.642926	0.658358	0.680514	0.741148	0.629775	0.763584	Candidatus Providencia siddallii
5763	14868	A0A0A1NDG0	Uncharacterized protein	14.41	29	1	0	0.0250204	0.0244514	0.0430298	0	0.0479221	Rhizopus microsporus
5885	13225	A0A0A1N910	Putative RNA helicase	14.4	3	1	0.040254	0	0	0	0	0.011188	Rhizopus microsporus
2370	12953	A0A197K4R7	60S ribosomal protein L7a	14.4	12	1	0	0.027816	0.0237149	0.0408711	0.0151146	0	Mortierella elongata AG-77
5158	22205	A0A167REC8	Uncharacterized protein	14.39	3	1	0.00551892	0.0108608	0.00882312	0.0187806	0.00658943	0.00960307	Phycomyces blakesleeanus (strain ATCC 8743b / DSM 1359 / FGSC 10004 / NBRC 33097 / NRRL 1555)
1970	2284	A0A0C7B6A4	Uncharacterized protein	14.38	30	1	0	0.0308911	0.0366771	0.027847	0	0	Rhizopus microsporus
5833	12043	A0A077RAF4	Probable translation initiation factor eIF2 gamma chain	14.38	9	1	0	0.029074	0	0	0.021346	0.00978954	Melanopsichium pennsylvanicum 4
5926	12294	A0A0S7DRZ1	40S ribosomal protein S6	14.38	10	1	0.0264567	0	0.0337311	0	0	0	Aspergillus lentulus
6424	23773	A0A0C7C0E0	Uncharacterized protein	14.38	9	1	0	0.0289342	0	0.00559099	0.00437528	0.00591102	Rhizopus microsporus
2282	3470	A0A163AYV2	Uncharacterized protein	14.38	16	1	0.0200559	0	0	0.0560538	0.0290359	0.0853089	Phycomyces blakesleeanus (strain ATCC 8743b / DSM 1359 / FGSC 10004 / NBRC 33097 / NRRL 1555)
4972	11882	A0A167YWT0	Aspartate aminotransferase	14.37	10	1	0	0.0282353	0.0241568	0	0.00977145	0.0482018	Ascosphaera apis ARSEF 7405
3562	15065	A0A168EQG6	Ribosomal protein	14.37	10	1	0	0.0311707	0.0229784	0.00578527	0	0	Isaria fumosorosea ARSEF 2679
3279	6958	A0A0A1NGI3	Uncharacterized protein	14.36	49	1	0.0527711	0.0547933	0	0.0534634	0.0532988	0.104422	Rhizopus microsporus
1470	4620	C4XY26	Uncharacterized protein	14.35	26	1	0	0.0126779	0.0129474	0.064041	0.0364606	0.0275972	Clavispora lusitaniae (strain ATCC 42720)
1438	3275	A0A0A1N4T5	Uncharacterized protein	14.35	26	1	0.0837795	0.0788352	0.0851379	0.165499	0.0922786	0.110948	Rhizopus microsporus
6031	18235	B6JVQ0	60S ribosomal protein L11	14.35	13	1	0.0258877	0	0.0816028	0	0.0543595	0	Schizosaccharomyces japonicus (strain yFS275 / FY16936)
5039	10870	A0A0A1NAF6	Putative Rho-gdp dissociation inhibitor	14.35	29	1	0.0220472	0	0.0191487	0.0347548	0	0.0178076	Rhizopus microsporus
2626	2905	A0A0A6K080	Aconitate hydratase mitochondrial	14.34	14	1	0.0173533	0	0.0115481	0.0228821	0.0176337	0.0106286	Candida albicans P75010
2535	1503	A0A0C7C346	Putative Saccharopine dehydrogenase	14.34	36	1	0.0121615	0	0.0138754	0.0169816	0.0111503	0.0266648	Rhizopus microsporus
4383	5443	A0A0B8TXU6	Universal stress protein	14.33	53	1	0.018918	0	0	0.0644727	0.0262517	0.0304874	Lactobacillus casei
4301	7568	A0A017SPN1	60S ribosomal protein L4-2	14.33	24	2	0.0105685	0.00965871	0.0125645	0	0	0	Aspergillus ruber CBS 135680
2555	3304	A0A0B7NCQ5	S-adenosylmethionine synthase	14.33	31	1	0.0234696	0	0.00515541	0.0242492	0	0.028716	Parasitella parasitica
4947	6166	Q0CZP7	Mitochondrial phosphate carrier protein	14.33	15	1	0.0186335	0	0.0207689	0	0	0	Aspergillus terreus (strain NIH 2624 / FGSC A1156)
5988	16490	S7W375	Aconitate hydratase	14.33	1	1	0	0.020827	0.013625	0	0.0105935	0	Leifsonia rubra CMS 76R
6435	25219	M3DCA9	Proteasome subunit alpha type	14.33	4	1	0.0246076	0	0	0	0.0180314	0	Sphaerulina musiva (strain SO2202)
1364	3457	A0A168HD89	Uncharacterized protein	14.32	57	1	0	0.020827	0.0216527	0	0	0.0318859	Mucor circinelloides f. lusitanicus CBS 277.49
4397	13206	K8QDE7	Chaperone protein DnaK	14.32	8	1	0	0.022085	0	0.065552	0.078755	0	Lactobacillus rhamnosus LRHMDP2
2548	2899	R9XHT4	Plasma membrane ATPase	14.32	16	1	0.0118202	0	0	0.0413748	0.0352674	0.0298348	Ashbya aceri
1661	1909	A0A0C7B7R1	Putative Acetyl-CoA C-acetyltransferase	14.31	39	1	0	0.0134886	0.0219473	0.0322364	0.00588674	0.00978954	Rhizopus microsporus
6365	26430	A0A077X4E8	Uncharacterized protein	14.31	9	1	0.0182068	0	0	0.0289264	0.00462719	0.0296483	Lichtheimia ramosa
4155	10043	Q6XQ77	Alcohol dehydrogenase 2	14.3	11	1	0	0	0.0344676	0.0555501	0.0639056	0.0383191	Saccharomyces bayanus
183	327	A0A0A1NYS8	Putative 50S ribosomal protein L4e	14.3	57	1	0	0.0209668	0	0	0.00995707	0	Rhizopus microsporus
1300	1948	A0A1D2V980	HSP90-domain-containing protein	14.29	17	1	0.00907493	0	0.0215054	0.036122	0.0446809	0.0603222	Ascoidea rubescens DSM 1968
5637	17269	A0A0B7NTT4	Uncharacterized protein	14.29	3	1	0	0.0115038	0	0.0364818	0	0.0263851	Parasitella parasitica
2040	2283	A0A0A1P030	Uncharacterized protein	14.29	30	1	0	0.0177519	0.0156135	0.0370574	0	0	Rhizopus microsporus
1278	391	A0A0C7B4P5	Isocitrate dehydrogenase [NADP]	14.28	53	1	0.0126309	0	0.0146119	0.0268396	0.0159101	0.0277837	Rhizopus microsporus
6151	23040	A0A0C9MLV7	Sorting nexin-3	14.28	10	1	0	0.0115597	0.00765947	0.0135278	0	0.0228423	Mucor ambiguus
1741	415	A0A0A1NQM1	Pyruvate kinase	14.28	42	1	0.0113223	0	0.00963325	0.00856278	0.00926763	0.0154768	Rhizopus microsporus
5600	13211	Q6C7Y3	Ribosomal protein L15	14.28	15	1	0	0.0108468	0.0143026	0	0.0103416	0	Yarrowia lipolytica (strain CLIB 122 / E 150)
6438	26706	W0TAV4	12 kDa heat shock protein	14.28	13	1	0.0194869	0	0	0.0569893	0	0	Kluyveromyces marxianus DMKU3-1042
6012	10681	A0A0R1XDB8	Methionine adenosyltransferase	14.27	18	1	0.0699822	0.0475248	0	0.0209392	0	0.00750532	Lactobacillus panis DSM 6035
3299	4999	A0A093VLH1	Phosphoinositide 3-phosphatase	14.27	5	1	0	0.0131532	0.0201797	0	0	0	Talaromyces marneffei PM1
35	11	A0A0A1NSG5	Putative Enolase	14.27	71	5	0.345644	0.286546	0.322581	0.373452	0.308921	0.394379	Rhizopus microsporus
5623	10614	M3CAY5	Serine hydroxymethyltransferase	14.27	7	1	0.0108956	0	0.00497865	0.00755539	0.00421618	0.00220964	Sphaerulina musiva (strain SO2202)
1733	1934	A0A0A1N981	NADH-cytochrome b5 reductase	14.27	53	2	0.036698	0.0262784	0.0291649	0.0437493	0.0376539	0.0554741	Rhizopus microsporus
5235	10482	A0A0J8S5J5	T-complex protein 1 subunit beta	14.26	7	1	0.0182068	0	0	0.0057349	0	0	Coccidioides immitis H538.4
6311	22656	A0A0C7C8T0	3-hydroxyisobutyrate dehydrogenase	14.26	4	1	0.0149352	0	0	0.00942625	0	0	Rhizopus microsporus
1903	2821	I1C234	UDP-glucose 6-dehydrogenase	14.26	20	1	0	0.017053	0.0153189	0	0	0	Rhizopus delemar (strain RA 99-880 / ATCC MYA-4621 / FGSC 9543 / NRRL 43880)
1755	2064	Q12560	Enolase	14.25	25	1	0.0160732	0	0	0.0237455	0	0	Aspergillus oryzae (strain ATCC 42149 / RIB 40)
2461	3273	A0A0C7BMB6	NADH-cytochrome b5 reductase	14.24	44	1	0	0.0149563	0.0185595	0.0107215	0	0	Rhizopus microsporus
1398	390	A0A0A1NX88	Isocitrate dehydrogenase [NADP]	14.24	53	1	0	0.0130274	0	0.0500095	0	0.0293686	Rhizopus microsporus
5752	18632	A0A0B8T3Q7	Catalase	14.24	1	1	0.0125883	0	0.0144351	0	0	0.029928	Sphingobacterium sp. ACCC 05744
5443	9513	A0A0C7BR38	Putative Histidyl-tRNA synthetase	14.23	7	1	0.00751029	0	0.00888204	0.00777126	0	0.00539823	Rhizopus microsporus
3767	9164	A0A0A1P1Q7	Putative 60S acidic ribosomal protein P2	14.23	63	1	0.0136835	0	0	0.0142473	0.0180314	0	Rhizopus microsporus
4687	12695	A0A0D2J3I0	Aldehyde dehydrogenase	14.23	3	1	0	0.0122726	0	0.0264079	0	0	Fonsecaea multimorphosa CBS 102226
5353	8537	A0A0C7CJ43	Uncharacterized protein	14.23	7	1	0.008762	0	0	0.0127362	0.0103813	0.0106286	Rhizopus microsporus
1233	2194	A0A1C7MZ25	Guanine nucleotide-binding protein subunit beta-like protein	14.22	41	1	0.102982	0.0494817	0	0	0	0	Choanephora cucurbitarum
2595	2596	A0A0C7BLT7	Uncharacterized protein	14.22	44	1	0	0.011378	0	0	0	0.00161294	Rhizopus microsporus
4519	4671	A0A0C7CDL7	Uncharacterized protein	14.22	24	1	0	0.0106791	0	0.0133838	0.00890966	0	Rhizopus microsporus
111	48	A0A0A1MUX9	Aconitate hydratase mitochondrial	14.22	34	1	0	0.00893186	0.00140227	0.00906647	0.00841909	0.00909961	Rhizopus microsporus
3051	15023	A0A0A1NJJ2	Uncharacterized protein	14.22	69	3	0.307239	0.338264	0.391811	0.453324	0.246607	0.294619	Rhizopus microsporus
177	244	I1CDI9	Heat shock protein 90-1	14.21	31	1	0.00780899	0	0	0.0174853	0	0.0190197	Rhizopus delemar (strain RA 99-880 / ATCC MYA-4621 / FGSC 9543 / NRRL 43880)
4892	16298	A0A166LUB0	DEAD-domain-containing protein	14.21	4	1	0	0.010749	0.0127707	0	0	0	Peniophora sp. CONT
6316	18953	A0A099NRR9	Uncharacterized protein	14.21	27	1	0.0134559	0	0	0.0133838	0	0	Pichia kudriavzevii
5864	15789	K7AKD0	Enolase	14.21	4	1	0	0.010735	0	0	0	0	Paraglaciecola psychrophila 170
4976	12454	A0A0S8CZ48	Ketol-acid reductoisomerase	14.21	9	1	0	0.011979	0.00826339	0.00599395	0	0	Desulfobacterales bacterium SG8_35_2
4121	6628	A0A0C7CGA4	Uncharacterized protein	14.2	39	1	0	0.00754805	0	0.0219466	0.011389	0.0213505	Rhizopus microsporus
6149	21655	I2GVI2	Uncharacterized protein	14.2	6	1	0.0120335	0	0	0.0253286	0.0233348	0	Tetrapisispora blattae (strain ATCC 34711 / CBS 6284 / DSM 70876 / NBRC 10599 / NRRL Y-10934 / UCD 77-7)
4967	10088	A0A0A1NBD5	Putative Threonine synthase	14.19	10	1	0	0.00833081	0	0.0108654	0.00172359	0.00791554	Rhizopus microsporus
6355	21516	A0A0R1UN75	50S ribosomal protein L20	14.19	22	1	0	0.00918346	0	0.0297179	0	0	Lactobacillus ingluviei DSM 15946
5226	17716	A0A0C7C3K9	Ubiquitin carboxyl-terminal hydrolase	14.19	15	1	0.0102271	0	0.0119016	0	0	0.0163159	Rhizopus microsporus
1176	4656	Q8NK47	Glyceraldehyde-3-phosphate dehydrogenase	14.19	34	1	0	0.0061922	0	0.0388563	0.0206831	0.0587373	Rhizomucor miehei
3939	4818	A0A017SFS8	Citrate synthase	14.18	20	1	0.0106822	0	0	0	0	0	Aspergillus ruber CBS 135680
4986	15456	A0A177EN95	26S proteasome regulatory subunit T2	14.18	9	1	0	0.00884799	0.0095596	0	0.00839258	0	Nematocida sp. ERTm5
1816	4332	A0A0A1NBD7	Putative NAD(P)H:quinone oxidoreductase type IV	14.18	52	8	0.103835	0.10763	0.0867582	0.112252	0.0779595	0.11561	Rhizopus microsporus
6433	25124	A0A0A1NI65	Putative Small nuclear ribonucleoprotein D1	14.18	11	1	0.00889002	0	0	0.00899452	0	0	Rhizopus microsporus
2254	8775	I1BTN7	40S ribosomal protein S24	14.18	45	1	0	0.00876412	0.00774784	0	0	0.00357085	Rhizopus delemar (strain RA 99-880 / ATCC MYA-4621 / FGSC 9543 / NRRL 43880)
2031	892	A0A0A1MK79	Alpha-1 4 glucan phosphorylase	14.18	19	8	0.174956	0.178917	0.184122	0.173414	0.273123	0.303942	Rhizopus microsporus
2019	3782	A0A0B7NUH3	Uncharacterized protein	14.18	36	1	0	0.01012	0.0118574	0.016406	0	0	Parasitella parasitica
6051	15506	A0A017S4Y8	NADP(+) coupled glycerol dehydrogenase	14.18	12	1	0.0204826	0.0307513	0	0.0208673	0.0159101	0	Aspergillus ruber CBS 135680
2593	2411	A0A1A0HI86	Citrate synthase	14.17	15	1	0	0.00564706	0.00524379	0.0175573	0.0114288	0.00912758	Metschnikowia bicuspidata var. bicuspidata NRRL YB-4993
2606	4389	A0A0C7BZI8	Uncharacterized protein	14.17	29	1	0.0076383	0	0	0.0385685	0.0234674	0.0336574	Rhizopus microsporus
3712	13514	A0A0G4M1L7	6-phosphogluconate dehydrogenase decarboxylating	14.17	3	1	0.150775	0.174723	0.172338	0.0329559	0.161753	0.148242	Verticillium longisporum
2516	7494	A0A017SFE3	Elongation factor Tu	14.17	14	1	0.00941631	0	0.00838122	0	0	0	Aspergillus ruber CBS 135680
1420	2532	A0A0C7AY10	Putative 14-3-3 family protein epsilon	14.17	60	1	0	0.00901573	0	0	0	0.00811133	Rhizopus microsporus
4633	17154	A0A167NJP0	Cytochrome c oxidase subunit 4 COX4	14.17	17	1	0.00594564	0	0	0.0266957	0	0.0296483	Phycomyces blakesleeanus (strain ATCC 8743b / DSM 1359 / FGSC 10004 / NBRC 33097 / NRRL 1555)
2174	2808	A0A0A1NXU4	Putative Cytosolic nonspecific dipeptidase	14.17	60	1	0	0.00866628	0	0.008203	0	0	Rhizopus microsporus
2642	11827	A0A163JML9	Uncharacterized protein	14.17	26	1	0	0.00861037	0	0.0165499	0.0193573	0.0109083	Absidia glauca
3550	12065	K0KQ49	Retinal dehydrogenase	14.16	5	1	0.00600254	0	0.0132862	0.0252566	0.0792853	0.0180873	Wickerhamomyces ciferrii (strain F-60-10 / ATCC 14091 / CBS 111 / JCM 3599 / NBRC 0793 / NRRL Y-1031)
385	3037	A0A0U1LJK8	Heat shock 70 kDa protein	14.16	24	1	0	0.00756203	0	0.00257603	0	0.037107	Talaromyces islandicus
6255	21294	A0A0S7DNV1	60S acidic ribosomal protein P2	14.16	13	1	0.00937363	0	0.0169392	0	0	0	Aspergillus lentulus
1022	619	A0A0A1NLY0	UDP-glucose 6-dehydrogenase	14.16	56	1	0.0291593	0.0336867	0	0	0	0.0319792	Rhizopus microsporus
1637	2076	A0A168LSL7	Uncharacterized protein	14.15	17	1	0	0.00763192	0	0.00567014	0	0.00384123	Absidia glauca
6308	20230	A0A197JDU4	Alpha subunit of succinyl-CoA ligase	14.15	3	1	0.00772365	0	0.00951541	0.00346829	0	0.0185535	Mortierella elongata AG-77
5506	13259	Q199U1	Glycerol-3-phosphate dehydrogenase [NAD(+)]	14.15	4	1	0	0.0049901	0.00944177	0.0125204	0.00879033	0	Saccharomycopsis fibuligera
999	6907	Q7Z9F0	Actin (Fragment)	14.15	22	1	0.0267412	0.0237624	0	0	0.0210809	0	Candida mucifera
6462	26940	A0A0A1N2S6	Imidazoleglycerol-phosphate dehydratase	14.15	9	1	0.0047366	0	0	0.013096	0.00328809	0.0105354	Rhizopus microsporus
3953	3103	A0A0A1P0S8	Putative 26S proteasome regulatory subunit	14.14	19	1	0.00719736	0	0	0.011441	0	0.0138918	Rhizopus microsporus
3709	7936	G8Y2Z3	Malate dehydrogenase	14.14	20	1	0	0	0.0312271	0	0	0	Pichia sorbitophila (strain ATCC MYA-4447 / BCRC 22081 / CBS 7064 / NBRC 10061 / NRRL Y-12695)
2358	2541	I1CSS4	NADH dehydrogenase [ubiquinone] flavoprotein 1	14.14	22	1	0.00533401	0	0	0.0102178	0	0.0101625	Rhizopus delemar (strain RA 99-880 / ATCC MYA-4621 / FGSC 9543 / NRRL 43880)
4062	11416	A0A167P5Y2	Uncharacterized protein	14.14	9	1	0.00520599	0	0	0.0156864	0.0040173	0.0221896	Phycomyces blakesleeanus (strain ATCC 8743b / DSM 1359 / FGSC 10004 / NBRC 33097 / NRRL 1555)
6138	14095	A0A1B7T985	40S ribosomal protein S24 (Fragment)	14.13	26	1	0	0	0.0276919	0.0202916	0	0.0197656	Hanseniaspora valbyensis NRRL Y-1626
1055	340	A0A0A1NHV5	Putative Heat shock protein SSC1	14.13	31	1	0	0	0.0327	0	0	0	Rhizopus microsporus
6021	25205	B8FI27	1 4-alpha-glucan branching enzyme	14.13	4	1	0.00394006	0.023343	0	0.00458361	0.0363281	0	Desulfatibacillum alkenivorans (strain AK-01)
5894	19114	A0A1C6LXV9	Adenosylhomocysteinase	14.13	5	1	0	0.00638789	0	0	0.00202854	0.00398108	Streptomyces sp. WMMB 322
6233	18393	A0A0C7BEM7	Putative Dihydroxy-acid dehydratase	14.12	2	1	0.00749606	0	0	0.0202916	0	0.0126798	Rhizopus microsporus
6342	24191	A0A017SHT6	Ubiquinol-cytochrome c reductase complex core protein 2	14.12	4	1	0	0.00620617	0.00960379	0	0	0	Aspergillus ruber CBS 135680
1981	12885	A0A017S8Z1	60S ribosomal protein L2	14.12	19	1	0.00637236	0	0.0109295	0	0	0	Aspergillus ruber CBS 135680
4981	13004	A0A0B7NLL1	Uncharacterized protein	14.12	13	1	0	0.00415143	0	0.0125204	0.00392449	0.0144512	Parasitella parasitica
112	47	A0A0A1NV14	Aconitate hydratase mitochondrial	14.12	38	1	0	0	0.0248933	0.0218747	0.0205505	0.102557	Rhizopus microsporus
1307	708	A0A0A1N9I1	Uncharacterized protein	14.11	43	1	0	0.00578684	0	0	0.00302292	0.00429808	Rhizopus microsporus
3506	10005	A0A0L0H4T9	26S protease regulatory subunit 6B	14.1	13	1	0.0159309	0.0148165	0	0	0.0121712	0.006862	Spizellomyces punctatus DAOM BR117
4057	6863	A0A0A1NTH3	Cytochrome b-c1 complex subunit Rieske mitochondrial	14.1	29	1	0	0.00480839	0.00975109	0.0219466	0	0	Rhizopus microsporus
2045	7290	A0A0V1PRY7	14-3-3 protein-like protein	14.1	29	1	0	0.00596855	0	0.0190684	0.0263842	0	Debaryomyces fabryi
6434	25202	B8Q2L3	Cytochrome c oxidase subunit 2 (Fragment)	14.09	5	1	0	0.0046127	0	0.0477069	0.0300966	0.0294619	[Candida] torresii
2126	1309	A0A0A1PHQ3	Uncharacterized protein	14.09	18	1	0.0231852	0.0197088	0	0.0439652	0	0.0180873	Rhizopus microsporus
3377	2151	A0A0C7C374	Putative Leucine-tRNA ligase	14.09	23	1	0.00477927	0	0	0.00645447	0.0044946	0.00156633	Rhizopus microsporus
3624	4241	A0A0C7CN95	3-hydroxyisobutyryl-CoA hydrolase mitochondrial	14.09	26	1	0.0167844	0.0134886	0	0.0248968	0.0109117	0.020325	Rhizopus microsporus
1136	3440	I1CM37	60S ribosomal protein L6	14.08	40	1	0	0.00433314	0.00531744	0	0	0.00713238	Rhizopus delemar (strain RA 99-880 / ATCC MYA-4621 / FGSC 9543 / NRRL 43880)
4933	12173	A0A0A1N334	Putative 2-isopropylmalate synthase	14.08	36	1	0	0.00560513	0	0	0.00753078	0.0047083	Rhizopus microsporus
833	310	I1CM06	Uncharacterized protein	14.08	22	3	0.0152197	0.0187303	0.0118869	0.0178451	0.0132584	0.0225626	Rhizopus delemar (strain RA 99-880 / ATCC MYA-4621 / FGSC 9543 / NRRL 43880)
3820	11472	I1BTX0	Uncharacterized protein	14.08	11	2	0.0163576	0.0142574	0.00894095	0.013096	0.0118	0.014358	Rhizopus delemar (strain RA 99-880 / ATCC MYA-4621 / FGSC 9543 / NRRL 43880)
551	3183	R9AE65	Actin	14.08	23	1	0	0	0.0216527	0	0.0416314	0.0220032	Wallemia ichthyophaga (strain EXF-994 / CBS 113033)
5236	10556	A0A0A1NQG2	Putative S-formylglutathione hydrolase	14.07	29	1	0.0193447	0.020827	0	0.0105776	0	0	Rhizopus microsporus
4512	9484	A0A1C7NG48	60S ribosomal protein L15	14.07	19	1	0.0164999	0.0110705	0	0	0.0177663	0.0130527	Choanephora cucurbitarum
5722	18591	A0A0G4KND7	Protein disulfide-isomerase	14.07	4	1	0	0.00399767	0.00648109	0	0	0	Verticillium longisporum
1675	1492	A0A017SJB1	Chaperonin GroL	14.05	17	1	0	0	0.0184122	0	0	0	Aspergillus ruber CBS 135680
5489	23192	A0A060SXT5	ARAD1A11836p	14.05	2	1	0.00458014	0	0	0	0	0.012773	Blastobotrys adeninivorans
2217	11621	C5DGI5	KLTH0D05588p	14.05	10	1	0	0	0.014553	0.0398637	0.0464045	0.0257325	Lachancea thermotolerans (strain ATCC 56472 / CBS 6340 / NRRL Y-8284)
3823	14270	A0A0A1PGY4	Putative Cytochrome c oxidase subunit IV	14.04	68	1	0.0024892	0	0	0.00401515	0.00250584	0.00478289	Rhizopus microsporus
6192	23977	A0A0C7AZQ0	Uncharacterized protein	14.04	2	1	0.0172111	0.0121048	0	0	0.0140539	0.00825119	Rhizopus microsporus
1800	11183	A0A0A1MWW4	Putative 60S acidic ribosomal protein P2	14.04	67	4	0.166421	0.15795	0.147297	0.18061	0.140539	0.135189	Rhizopus microsporus
128	888	A0A0C7AVV9	Malate dehydrogenase	14.04	69	1	0.00273101	0	0	0.00297179	0.00448134	0.0119339	Rhizopus microsporus
3343	3409	A0A0A1NFF7	Putative Peptidyl-prolyl cis-trans isomerase D	14.03	20	1	0	0	0.014715	0.00240334	0	0.00229355	Rhizopus microsporus
4395	12940	A0A0C9N4I4	40S ribosomal protein S23	14.03	20	1	0	0	0.0103403	0.00885061	0.0123966	0.0214438	Mucor ambiguus
3701	7871	D8K8D9	Chaperone protein ClpB	14.03	4	1	0.010412	0.0106232	0	0	0.0177663	0	Nitrosococcus watsoni (strain C-113)
638	1576	A0A077W8C9	Putative Heat shock protein 90-1	14.03	17	1	0	0.00334071	0	0.00303655	0	0	Lichtheimia ramosa
6436	25506	A0A0A1NJL1	Uncharacterized protein	14.03	10	1	0	0.00282353	0.00216527	0.00366976	0	0.00410228	Rhizopus microsporus
2439	2104	A0A0B7NGW8	Uncharacterized protein	14.03	13	1	0	0	0.00745325	0.0123765	0.0113757	0.0152903	Parasitella parasitica
2004	2129	A0A0C7B1X6	Putative PRS6_MANSE 26S PROTEASE REGULATORY SUBUNIT 6B (ATPASE MS73)	14.02	35	5	0.0210516	0.0173326	0.017823	0.0255444	0.0145843	0.0283431	Rhizopus microsporus
6115	12927	A0A0R1VG31	S-adenosylmethionine synthase	14.02	12	1	0	0	0.0169392	0.0215149	0	0	Lactobacillus ghanensis DSM 18630
6217	19323	A0A1C1D0A3	Urease accessory protein G	14.02	9	1	0	0.00307513	0	0	0.00619168	0	Cladophialophora carrionii
3798	8411	H8X6M9	Malate dehydrogenase	14.01	24	1	0	0	0.00623068	0.00971408	0.00852516	0.00733749	Candida orthopsilosis (strain 90-125)
2114	3643	A0A139A9D0	Transitional endoplasmic reticulum ATPase TER94-like protein	14.01	17	1	0	0	0.0150243	0	0.00812741	0	Gonapodya prolifera JEL478
387	1555	A0A0C7C5X7	Putative ADP ATP carrier protein	14	44	2	0.0857709	0.0782761	0.0630433	0.118728	0.0818044	0.117475	Rhizopus microsporus
6395	22623	A0A0V1Q5G7	Guanine nucleotide-binding protein subunit beta-like protein	14	3	1	0	0	0.0139638	0	0	0	Debaryomyces fabryi
3441	2554	A0A0C7BRV9	Putative Aspartate aminotransferase	14	31	1	0	0	0.0113419	0	0	0	Rhizopus microsporus
2551	5080	A0A068RU15	Gdp-mannose-dehydratase	14	22	1	0	0.00346651	0.00537636	0	0	0	Lichtheimia corymbifera JMRC:FSU:9682
6303	18656	A0A0C7CIF7	Uncharacterized protein	14	5	1	0	0.00201281	0	0.00554062	0.00246607	0.00444725	Rhizopus microsporus
700	2907	A0A1C7NH82	60S ribosomal protein L4-B	13.99	31	2	0.0654305	0.0584275	0.0595082	0.0791518	0.080346	0.0821389	Choanephora cucurbitarum
3902	5567	C5RCR6	Glyceraldehyde-3-phosphate dehydrogenase type I	13.99	23	1	0	0	0.0113124	0.00631775	0.0116939	0.00652636	Weissella paramesenteroides ATCC 33313
2153	5513	I1CJJ8	Tubulin alpha chain	13.99	21	1	0.0076952	0.0109027	0	0.0141034	0.00762359	0	Rhizopus delemar (strain RA 99-880 / ATCC MYA-4621 / FGSC 9543 / NRRL 43880)
5146	15533	A0A0C7CJQ1	Putative Dihydrolipoamide acetyltransferase	13.99	10	1	0.00725425	0.0120769	0	0	0	0.0137986	Rhizopus microsporus
4704	9606	A0A0A1NFC3	Uncharacterized protein	13.98	14	1	0	0	0.0108558	0.00413028	0	0	Rhizopus microsporus
1593	5491	I1C141	14-3-3 family protein epsilon	13.98	30	1	0	0	0.0100751	0.013168	0	0	Rhizopus delemar (strain RA 99-880 / ATCC MYA-4621 / FGSC 9543 / NRRL 43880)
5075	14113	A0A0A1PF20	Putative Serine/threonine-protein kinase 24	13.98	5	1	0.00921717	0.00820501	0	0.0121606	0	0.0124001	Rhizopus microsporus
6261	22103	A0A1C7NIH2	Synaptotagmin-5	13.97	6	1	0	0	0.0086169	0.00913843	0.00438854	0.0109083	Choanephora cucurbitarum
6038	20206	W7SZC7	Ketol-acid reductoisomerase	13.96	1	1	0.00886157	0.00633198	0	0	0	0.00793419	Kutzneria sp. 744
5420	21456	A0A0A1NEJ3	Putative 50S ribosomal protein LP1	13.96	57	1	0	0	0.00740906	0.0686462	0.0308921	0.0126798	Rhizopus microsporus
6090	17562	A0A162UQG3	Carboxypeptidase	13.96	5	1	0	0.00209668	0	0.0332437	0.0131523	0.0336574	Phycomyces blakesleeanus (strain ATCC 8743b / DSM 1359 / FGSC 10004 / NBRC 33097 / NRRL 1555)
2899	10106	A0A093USL1	Histone H4	13.95	42	1	0	0	0.00540582	0.0287105	0.0129667	0.0213505	Talaromyces marneffei PM1
5503	12819	A0A1B2JGR5	BA75_03646T0	13.94	11	1	0	0	0.00932393	0.0105056	0	0	Komagataella pastoris
3978	13577	A0A015I485	6-phosphogluconate dehydrogenase decarboxylating	13.93	9	1	0	0.00194292	0.00447784	0.000827496	0	0.00219099	Rhizophagus irregularis DAOM 197198w
2398	11937	A0A167PBL8	60S ribosomal protein L20	13.93	14	1	0	0	0.00621595	0.0318766	0	0	Phycomyces blakesleeanus (strain ATCC 8743b / DSM 1359 / FGSC 10004 / NBRC 33097 / NRRL 1555)
4674	13442	A0A0C9LUF2	40S ribosomal protein S27	13.92	5	1	0	0	0.00631906	0.0122325	0	0	Mucor ambiguus
6219	19856	A0A0N0XW98	DNA polymerase sliding clamp subunit	13.91	8	1	0	0	0.0075269	0	0.013391	0.0161294	Streptomyces sp. NRRL F-6602
6402	23378	A0A0A8L3R1	WGS project CCBQ000000000 data contig 00099	13.9	4	1	0.00108387	0	0	0.00654801	0.00763685	0.00517447	Kluyveromyces dobzhanskii CBS 2104
2418	3451	A0A0C7BEU1	Putative Cerevisin	13.9	26	1	0	0	0.00761528	0.0119447	0	0	Rhizopus microsporus
5053	18345	A0A0C7BB92	Uncharacterized protein	13.89	30	1	0	0	0.00458095	0.0106495	0	0.00685268	Rhizopus microsporus
2162	1094	A0A0C7BLE4	Putative Acetyl-coa acetyltransferase	13.87	53	1	0	0	0.00609811	0.00543269	0	0	Rhizopus microsporus
5468	13427	A0A077X260	ATP synthase subunit gamma	13.86	16	1	0.00115641	0	0	0.00467715	0	0.0152903	Lichtheimia ramosa
2195	2160	A0A0C7CH32	Uncharacterized protein	13.85	45	1	0.0083495	0.00497612	0	0.0483545	0	0.0190197	Rhizopus microsporus
6346	25455	A0A068RVQ6	Nascent polypeptide-associated complex subunit beta	13.85	13	1	0	0	0.00494919	0.0106495	0	0.00854953	Lichtheimia corymbifera JMRC:FSU:9682
6427	24344	N1QGK1	Mitochondrial carrier	13.85	3	1	0	0	0.0042569	0.00428139	0.00689438	0.00437266	Sphaerulina musiva (strain SO2202)
3268	6663	A0A0C7C6Q2	Proteasome subunit alpha type	13.78	35	3	0.0192024	0.0276762	0.0259243	0.018061	0.00868426	0.0201385	Rhizopus microsporus
6152	25272	A0A1C4ASS6	Uncharacterized conserved protein YloU alkaline shock protein (Asp23) family	13.73	10	1	0	0.000458474	0	0.032884	0.0432224	0	Weissella hellenica
2822	4698	A0A0C7BAM0	Putative Acyl-CoA oxidase	13.7	19	4	0.024892	0.0287944	0.0215054	0.0292861	0.0173685	0.0244272	Rhizopus microsporus
1495	3187	A0A0A1MIC6	Uncharacterized protein	13.69	55	7	0.106822	0.0953291	0.105612	0.128801	0.0719932	0.117475	Rhizopus microsporus
2214	8584	U4KYH9	GTP-binding nuclear protein	13.67	23	1	0.0122184	0.0304718	0.0194433	0.0275592	0.0092146	0.00811133	Pyronema omphalodes (strain CBS 100304)
378	1626	A5E208	Heat shock protein SSA1	13.66	28	1	0.0102129	0.0163541	0.0275446	0.0192842	0.0360629	0.0398108	Lodderomyces elongisporus (strain ATCC 11503 / CBS 2605 / JCM 1781 / NBRC 1676 / NRRL YB-4239)
4456	23570	A0A015IPU0	Ribosomal 40S subunit protein S15	13.66	24	1	0.0715469	0.0247408	0.0665784	0.0233138	0.0727887	0.0447522	Rhizophagus irregularis DAOM 197198w
242	92	A0A0A1NSV8	Transketolase	13.65	41	15	0.258877	0.230635	0.248933	0.27919	0.20418	0.301145	Rhizopus microsporus
4757	9971	A0A0A1MMU5	Uncharacterized protein	13.64	34	4	0.0126025	0.00936517	0.00964798	0.0156864	0.0096919	0.0145445	Rhizopus microsporus
5055	12704	A0A163IZ24	Succinate-CoA ligase subunit beta	13.63	11	1	0	0	0.0010355	0.00438213	0	0.00385988	Absidia glauca
4610	11045	A0A0C7AWA2	Uncharacterized protein	13.6	14	2	0.0055047	0.00451485	0.00841068	0.0177012	0.00446809	0.0144512	Rhizopus microsporus
1335	3807	A0A0A1NY76	Putative F-type H-transporting ATPase subunit D	13.56	59	8	0.234696	0.244613	0.225365	0.259042	0.206831	0.220964	Rhizopus microsporus
4196	8229	A0A0A1NGN0	Uncharacterized protein	13.5	19	5	0.047366	0.0465463	0.0303433	0.0514486	0.0810089	0.0549147	Rhizopus microsporus
2173	2837	A0A0A1PHU6	Uncharacterized protein	13.48	34	8	0.0671374	0.0725451	0.0695244	0.0856278	0.0525033	0.0741208	Rhizopus microsporus
420	19	A0A0C7BK82	Elongation factor Tu	13.39	59	1	0.0329997	0.0225044	0.0210635	0.0484984	0.0151146	0.0323521	Rhizopus microsporus
2172	1159	A0A0A1NF89	Uncharacterized protein	13.38	47	2	0.0419609	0.0437507	0.0483136	0.0628897	0.0391123	0.0522109	Rhizopus microsporus
278	15	A0A0A1NSS3	Succinate dehydrogenase [ubiquinone] flavoprotein subunit mitochondrial	13.37	62	1	0.0200559	0.0213861	0.0316689	0.0486424	0.0273123	0.0505327	Rhizopus microsporus
1047	2545	A0A0A1NL80	Putative 50S ribosomal protein L5e	13.36	57	2	0.014793	0.0142574	0.0182649	0.016406	0.00513101	0.0153836	Rhizopus microsporus
762	488	A0A0A1NWR0	Putative Short-chain dehydrogenase/reductase SDR	13.3	29	2	0.0199136	0.0169132	0.0191487	0.0279909	0.0164404	0.0359882	Rhizopus microsporus
4737	11940	A0A0A1P2R1	Proteasome subunit alpha type	13.23	19	4	0.0335687	0.03159	0.0257771	0.0339633	0.0226719	0.0340303	Rhizopus microsporus
4109	9233	A0A0C7BN04	Putative Spermidine synthase	13.19	21	4	0.0291593	0.0177519	0.0250406	0.0346109	0.0228045	0.0311401	Rhizopus microsporus
939	259	A0A0C7CAR1	Putative Heat shock 70 kDa protein	13.07	33	2	0.0384049	0.0307513	0.0393284	0.0407991	0.0109117	0.0298348	Rhizopus microsporus
5482	15102	A0A0A1NIS1	Uncharacterized protein	13.01	17	2	0.0169266	0.0174723	0.0179703	0.0102178	0.00458741	0.0210708	Rhizopus microsporus
38	471	Q9HG63	Elongation factor 1-alpha (Fragment)	12.99	63	3	0.150775	0.116715	0.19296	0.228101	0.0792853	0.235881	Thermomucor indicae-seudaticae
1018	4160	A0A162W9D8	Glyceraldehyde-3-phosphate dehydrogenase	12.97	29	1	0.018349	0.00623413	0.0173811	0.00856278	0.00536966	0.0129595	Phycomyces blakesleeanus (strain ATCC 8743b / DSM 1359 / FGSC 10004 / NBRC 33097 / NRRL 1555)
1362	1432	A0A0C7C0E2	Putative Electron transfer flavoprotein subunit beta	12.93	47	2	0.0614478	0.0633198	0.0446311	0.0827496	0.0546247	0.0716967	Rhizopus microsporus
1113	5244	A0A0C7BCJ9	Eukaryotic translation initiation factor 5A	12.92	77	5	0.0927407	0.112242	0.105465	0.128801	0.0745123	0.0850292	Rhizopus microsporus
4858	7437	A0A0F0II04	ARA1 like protein	12.89	22	1	0	0	0.0194433	0	0	0	Aspergillus parasiticus (strain ATCC 56775 / NRRL 5862 / SRRC 143 / SU-1)
487	40	A0A0A1NGK2	Putative Alpha-ketoglutarate dehydrogenase complex subunit	12.84	46	1	0.0123038	0.0181712	0.0157608	0.0363379	0.0131921	0.0329115	Rhizopus microsporus
4417	6523	A0A0A1NR83	Putative ATP phosphoribosyltransferase	12.8	21	3	0.0129581	0.012007	0.0159081	0.021371	0.0106465	0.0189264	Rhizopus microsporus
4943	24803	A0A0B7FMY6	60S ribosomal protein L6	12.76	4	1	0.014224	0.0188701	0.0234203	0.0242492	0.019755	0.00847495	Thanatephorus cucumeris (strain AG1-IB / isolate 7/3/14)
3034	3793	A0A0A1NC17	Putative ATP-dependent RNA helicase ded-1	12.75	14	3	0.0156464	0.0101899	0.0170865	0.024681	0.00763685	0.0161294	Rhizopus microsporus
3140	11528	A0A0A1NAW7	Uncharacterized protein	12.74	27	2	0.0192024	0.0198486	0.017823	0.0235297	0.0156449	0.0157565	Rhizopus microsporus
1918	6441	I1BVG7	Uncharacterized protein	12.74	19	1	0.0970079	0.0697496	0.0693771	0.125923	0.101029	0.149174	Rhizopus delemar (strain RA 99-880 / ATCC MYA-4621 / FGSC 9543 / NRRL 43880)
331	175	A0A0A1PAL5	Uncharacterized protein	12.74	38	3	0.0265989	0.0234828	0.0260716	0.0339633	0.018164	0.0324453	Rhizopus microsporus
1649	1783	A0A0A1PFV3	Putative 6-phosphogluconolactonase	12.7	55	9	0.0527711	0.0493419	0.0491973	0.0617384	0.0411011	0.0610681	Rhizopus microsporus
5265	14987	A0A075ASA5	40S ribosomal protein S8	12.64	12	1	0.0796545	0.0729645	0.0259243	0.0432456	0.0885662	0.0655433	Rozella allomycis CSF55
4071	2689	A0A017S0W7	Thiamin diphosphate-binding protein	12.64	21	9	0.0446634	0.0197088	0.0365298	0.0199319	0.013391	0.0169685	Aspergillus ruber CBS 135680
5768	17748	A0A197JTJ3	2 3-bisphosphoglycerate-independent phosphoglycerate mutase	12.59	5	1	0.0384049	0.0505999	0.0403595	0.0863474	0.0711977	0.0875465	Mortierella elongata AG-77
1379	2102	A8N392	Uncharacterized protein	12.56	15	1	0	0	0	0.008203	0	0.00914623	Coprinopsis cinerea (strain Okayama-7 / 130 / ATCC MYA-4618 / FGSC 9003)
1594	597	A0A0C7B8Z3	Putative 26S proteasome regulatory subunit N2	12.54	19	3	0.0288748	0.0359231	0.0319635	0.0414467	0.0418966	0.0475492	Rhizopus microsporus
2471	5546	A0A0A1NS59	Putative Lactoylglutathione lyase	12.5	53	1	0.032573	0.0286546	0.0328473	0.0618103	0.038582	0.0538891	Rhizopus microsporus
2998	8902	A0A0C7C1D9	Uncharacterized protein	12.48	53	5	0.072827	0.0964473	0.0810136	0.0609469	0.126088	0.11561	Rhizopus microsporus
1585	1283	A0A0C7BAY8	Uncharacterized protein	12.43	48	3	0.0628702	0.0529761	0.0598028	0.0576369	0.0580719	0.0997601	Rhizopus microsporus
653	152	A0A0A1NRL0	Putative UTP-glucose-1-phosphate uridylyltransferase	12.38	53	3	0.0588875	0.0712871	0.0680514	0.0726757	0.0250584	0.060229	Rhizopus microsporus
1749	8628	A0A0A1P953	Putative 40S ribosomal protein S17-B	12.34	54	7	0.184912	0.201281	0.206216	0.228821	0.122508	0.161294	Rhizopus microsporus
2206	966	A0A0A1NJU9	Uncharacterized protein	12.3	20	3	0.0152197	0.0153757	0.0162027	0.0303655	0.0105404	0.01874	Rhizopus microsporus
1785	2952	A0A0A1NAD3	Putative 14-3-3 family protein 7	12.28	27	2	0.0541935	0.0577286	0.128885	0.019644	0.0270472	0.0279701	Rhizopus microsporus
3869	9929	W1TYU0	ATP synthase subunit alpha	12.15	4	1	0.0182068	0.00603844	0.0412433	0.00992995	0.044946	0.0218167	Streptococcus anginosus DORA_7
4107	2948	A0A0A1NM29	Uncharacterized protein	12.15	6	5	0.0170688	0.00914153	0.0228311	0.0221625	0.0115746	0.0249866	Rhizopus microsporus
5928	15020	W1QH90	5-methyltetrahydropteroyltriglutamate--homocysteine methyltransferase	12.1	8	2	0.0588875	0.0410949	0.0449257	0.0484984	0.00928089	0.0254528	Ogataea parapolymorpha (strain ATCC 26012 / BCRC 20466 / JCM 22074 / NRRL Y-7560 / DL-1)
1989	12626	H6U693	Peroxiredoxin TSA1-like protein (Fragment)	12.04	17	2	0.013271	0.014537	0.0263662	0.0292861	0.0163079	0.0383191	Candida oleophila
3373	19351	D4C7L4	ATP synthase subunit beta	12.04	10	1	0.104973	0.070728	0.101635	0.127362	0.10315	0.145445	Clostridium sp. M62/1
2950	2165	A0A0A1NFY4	3-hydroxyisobutyryl-CoA hydrolase mitochondrial	12.01	21	1	0.0156464	0.00240419	0	0.0125923	0.00633752	0.0114677	Rhizopus microsporus
2112	18725	B0CEI1	Glucose-1-phosphate adenylyltransferase	11.99	4	2	0.170688	0.19569	0.144941	0.128801	0.290359	0.0835374	Acaryochloris marina (strain MBIC 11017)
1894	10100	A0A015N4X9	Histone H4	11.98	42	2	0.499263	0.575888	0.602446	0.67279	0.411011	0.515583	Rhizophagus irregularis DAOM 197198w
5295	20551	A0A0A1N1Q2	Uncharacterized protein	11.94	44	2	0.054478	0.049901	0.0606865	0.105056	0.0413663	0.0765449	Rhizopus microsporus
3795	6931	A0A0C7BLD3	Putative Dihydrolipoamide acetyltransferase	11.9	27	3	0.011621	0.0115597	0.0136545	0.0177012	0.00816718	0.0140783	Rhizopus microsporus
5437	18133	A0A177V9E0	Uncharacterized protein	11.89	9	1	0.0196292	0.0243215	0.0225365	0.00288544	0.0101427	0.00969631	Tilletia controversa
2216	8803	A0A0A1NCZ4	Putative 60S ribosomal protein	11.89	19	2	0.14793	0.137682	0.110768	0.129521	0.0963887	0.134257	Rhizopus microsporus
3811	8569	A0A0A1NAP1	Uncharacterized protein	11.88	33	4	0.0227584	0.0212464	0.0262189	0.0315168	0.0136562	0.0214438	Rhizopus microsporus
3037	8701	A0A0C7BQ64	Uncharacterized protein	11.86	49	2	0.018349	0.0215259	0.0309325	0.0309411	0.0384494	0.0443793	Rhizopus microsporus
1660	6290	A0A179DME2	Glyceraldehyde-3-phosphate dehydrogenase	11.8	24	1	0.130292	0.128596	0.106054	0.0153986	0.0979797	0.0633057	Pedobacter sp. CCM 8644
2917	3326	A0A0A1MX20	Glutamate dehydrogenase	11.8	24	4	0.0180645	0.0239022	0.014715	0.0269116	0.00808763	0.0165024	Rhizopus microsporus
3082	1520	A0A0C7AY96	Putative Malic enzyme	11.8	18	3	0.0076383	0.0135446	0.0110768	0.0125923	0.0121315	0.0140783	Rhizopus microsporus
786	126	A0A0A1P226	Glucose-6-phosphate 1-dehydrogenase	11.76	43	5	0.0746761	0.0738032	0.0830758	0.0942625	0.0603258	0.0824186	Rhizopus microsporus
2768	12483	A0A177ENN9	Elongation factor 2	11.75	7	1	0.012446	0.00487828	0.00181176	0	0.00978471	0	Nematocida sp. ERTm5
3015	5346	A0A0A1N251	Proteasome subunit alpha type	11.72	34	3	0.0469393	0.0398369	0.0462514	0.054183	0.0348696	0.0531432	Rhizopus microsporus
4999	24817	I1BMF4	Uncharacterized protein	11.68	24	1	0.014793	0.0363425	0.0235676	0.0423822	0.0122906	0.0290889	Rhizopus delemar (strain RA 99-880 / ATCC MYA-4621 / FGSC 9543 / NRRL 43880)
2155	1564	A0A0C7CHD8	Putative DNA-binding protein	11.67	38	3	0.00849174	0.00967269	0.0220946	0.0271275	0.0145843	0.0202317	Rhizopus microsporus
5142	14278	A0A0C7BTH8	Putative YALI0D03762p	11.65	14	2	0.0112228	0.0112522	0.010193	0.0183488	0.00601932	0.0158497	Rhizopus microsporus
4352	26386	A0A060CES6	Sucrose_synth (Fragment)	11.62	18	1	0.209093	0.171928	0.216527	0.149669	0.441505	0.125866	uncultured bacterium
5113	14107	A0A0C7CIB1	Uncharacterized protein	11.62	6	2	0.00849174	0.00668142	0.00687879	0.00985799	0.00348696	0.00918352	Rhizopus microsporus
1520	6844	A0A0A1P626	Putative 60S ribosomal protein L9-A	11.62	52	7	0.206248	0.254397	0.185595	0.202916	0.16573	0.196723	Rhizopus microsporus
2561	2254	A0A0C7AXH1	Lysine--tRNA ligase	11.54	15	7	0.0207671	0.019569	0.0220946	0.0266238	0.0182966	0.024334	Rhizopus microsporus
2137	5947	A0A0C7BEZ2	Putative 30S ribosomal protein S7e	11.53	46	6	0.0901803	0.129435	0.133157	0.123765	0.0868426	0.133324	Rhizopus microsporus
3906	6865	A0A0C7CK23	Uncharacterized protein	11.51	39	1	0.0173533	0.0240419	0.0225365	0.0169816	0.0202854	0.047456	Rhizopus microsporus
11	37	A0A0C7BST7	Putative KLLA0E20527p	11.51	49	2	0.0540513	0.0420734	0.0496392	0.0587882	0.0202854	0.0539823	Rhizopus microsporus
2963	8168	M1WZT1	Ribulose bisphosphate carboxylase large chain	11.48	10	2	0.0739649	0.0817705	0.0679041	0.110812	0.164404	0.0771975	Richelia intracellularis HH01
2300	3853	A0A0A1PDU6	Uncharacterized protein	11.45	39	1	0.0126167	0.0143972	0.013846	0.0227381	0.0209483	0.0349626	Rhizopus microsporus
5590	12101	A0A163JRL7	Uncharacterized protein	11.34	10	1	0.00345644	0.00349447	0.000593609	0.0052528	0	0.00434469	Absidia glauca
3825	14876	A0A0A1MYM7	Putative 40S ribosomal protein S20	11.32	28	2	0.128585	0.112801	0.0920609	0.103617	0.0730539	0.0899706	Rhizopus microsporus
1857	4370	A0A0A1NE42	Uncharacterized protein	11.28	44	8	0.121189	0.109027	0.107233	0.107215	0.123436	0.175279	Rhizopus microsporus
4803	17715	A0A0A1N2I7	Ubiquitin carboxyl-terminal hydrolase	11.28	11	1	0.0221895	0.0150961	0.0522906	0.0184208	0.0141865	0.0191129	Rhizopus microsporus
2715	10471	A0A0C7B1A4	Uncharacterized protein	11.23	19	3	0.166421	0.269773	0.212108	0.225942	0.178989	0.210708	Rhizopus microsporus
3156	20392	A0A0C7C4G1	Uncharacterized protein	11.11	29	1	0.0889002	0.116156	0.0715866	0.105776	0.163079	0.185535	Rhizopus microsporus
1008	2537	A0A0C7AZH6	Putative Alcohol dehydrogenase	11.03	50	1	0.0244653	0.0556319	0.0288703	0.0341792	0.0293011	0.0393446	Rhizopus microsporus
4880	20623	A0A0V1PV92	Alcohol dehydrogenase 3 mitochondrial	11.02	9	1	0.0170688	0.0310309	0.0375608	0.0493619	0.0376539	0.0359882	Debaryomyces fabryi
962	3195	A0A0A1NBE4	Reticulon-like protein	11.01	39	3	0.095301	0.101619	0.10031	0.109373	0.104211	0.100692	Rhizopus microsporus
2330	1258	A0A0A1N4X0	Electron transfer flavoprotein-ubiquinone oxidoreductase mitochondrial	10.98	27	5	0.0743917	0.0679324	0.0645163	0.0769931	0.0469348	0.0782231	Rhizopus microsporus
4800	12199	A0A0C7BII9	MICOS complex subunit MIC60	10.96	4	2	0.00839218	0.00754805	0.0101783	0.0116569	0.0143191	0.0192061	Rhizopus microsporus
1806	3370	A0A0C7BUI0	Putative Rhizopuspepsin-like protein	10.95	37	4	0.132995	0.111404	0.126676	0.132399	0.12675	0.162227	Rhizopus microsporus
681	1839	A0A0A1MUE4	Uncharacterized protein	10.91	76	4	0.226162	0.205475	0.222419	0.228101	0.148494	0.209776	Rhizopus microsporus
257	442	A0A0B2EW91	Molecular chaperone DnaK	10.87	33	7	0.065715	0.0559115	0.0403595	0.0433896	0.0888314	0.0427943	Paenibacillus sp. IHB B 3415
4860	8638	A0A0C7CDR9	Putative Fumarylacetoacetase	10.83	12	4	0.014224	0.0174723	0.0138607	0.0179171	0.0189595	0.0192994	Rhizopus microsporus
83	39	A0A0A1N553	Aconitate hydratase mitochondrial	10.66	44	7	0.114788	0.0875015	0.112388	0.120167	0.0958583	0.135189	Rhizopus microsporus
139	75	A0A0C7B887	Putative Cell division cycle protein 48	10.54	55	10	0.0961544	0.0951893	0.0841068	0.093543	0.0619168	0.0941661	Rhizopus microsporus
3031	2701	A0A0A1NUU1	Putative Homogentisate 1 2-dioxygenase	10.5	21	5	0.047935	0.0395574	0.0449257	0.0493619	0.0286382	0.0426078	Rhizopus microsporus
273	1133	A0A0A1NAC2	Putative Fructose 1 6-bisphosphate aldolase	10.48	49	7	0.226162	0.197088	0.198852	0.199319	0.14982	0.196723	Rhizopus microsporus
3504	3517	A0A0A1MPF1	Putative Hydroxyacylglutathione hydrolase	10.45	39	4	0.0399695	0.0202679	0.0257771	0.0307972	0.0136562	0.0521177	Rhizopus microsporus
381	212	A0A0A1PDL4	Uncharacterized protein	10.44	51	4	0.103124	0.118532	0.115334	0.122325	0.0869752	0.11188	Rhizopus microsporus
3378	2298	A0A0A1P9G8	Serine hydroxymethyltransferase	10.4	19	5	0.0193447	0.0251602	0.0309325	0.0290703	0.0262517	0.0324453	Rhizopus microsporus
6076	18443	H1PL33	Putative uncharacterized protein	10.39	2	1	0.381204	0.441701	0.499338	0.0906647	0.0468022	0.212573	Eubacterium infirmum F0142
6057	21349	A0A0K1HNW3	NADH-ubiquinone oxidoreductase chain 1	10.38	7	2	0.00861976	0.0141176	0.0154662	0.024681	0.00727887	0.0214438	Phycomyces blakesleeanus
1813	808	A0A099NYL7	Uncharacterized protein	10.35	49	1	0	0	0	0.210112	0.077164	0.00748667	Pichia kudriavzevii
4271	8332	U9TDB4	Uncharacterized protein	10.33	4	1	0.192024	0.241817	0.173811	0	0.127811	0.102557	Rhizophagus irregularis (strain DAOM 181602 / DAOM 197198 / MUCL 43194)
4996	20466	A0A0C7AZE3	Uncharacterized protein	10.31	52	1	0.0337109	0.0359231	0.0363825	0.0252566	0.010315	0.0300213	Rhizopus microsporus
5916	18778	A0A099P2W3	Peptidyl-prolyl cis-trans isomerase	10.29	15	1	0	0	0	0.123045	0.0330135	0.0085775	Pichia kudriavzevii
884	3857	A0A0A1NZC7	Putative 50S ribosomal protein L7Ae	10.28	36	1	0.0823571	0.0817705	0.0599501	0.0906647	0.0664247	0.103489	Rhizopus microsporus
3715	4882	A0A099P9B8	Nucleoside diphosphate kinase	10.26	38	1	0	0	0	0.106495	0.0364606	0	Pichia kudriavzevii
1112	2864	A0A017SDQ1	Putative mitochondrial ADP ATP carrier protein (Fragment)	10.26	32	1	0.176378	0.18311	0.198852	0.0429578	0	0	Aspergillus ruber CBS 135680
6370	27370	A0A0W7V9V2	Conidiation-10	10.26	35	1	0	0	0	0.0849082	0.159101	0.181806	Trichoderma gamsii
3456	6940	H1X9Z0	Glyceraldehyde-3-phosphate dehydrogenase type I	10.25	24	1	0	0	0	0.0928234	0.090555	0	Weissella confusa LBAE C39-2
2454	1740	A0A0A1MPY8	Putative Isocitrate dehydrogenase [NADP]	10.25	36	2	0.0312929	0.0169132	0.0207689	0.0388563	0.0185618	0.0164091	Rhizopus microsporus
4727	17302	H8L1B0	2-isopropylmalate synthase	10.23	4	1	0.0156464	0.0131392	0.0101341	0.0113691	0.0332786	0.00950984	Frateuria aurantia (strain ATCC 33424 / DSM 6220 / NBRC 3245 / NCIMB 13370)
6161	22398	A0A0B8TYB1	30S ribosomal protein S12	10.21	20	1	0	0	0	0.0599395	0.0270472	0.00950984	Lactobacillus casei
5627	13147	A1C9W5	Alcohol dehydrogenase	10.21	9	1	0.0203404	0.0377402	0.0365298	0.0486424	0.0324831	0	Aspergillus clavatus (strain ATCC 1007 / CBS 513.65 / DSM 816 / NCTC 3887 / NRRL 1)
6414	23727	A0A0L0N7U5	Superoxide dismutase [Cu-Zn]	10.2	6	1	0	0	0	0	0	0.110948	Tolypocladium ophioglossoides CBS 100239
5710	17122	A0A0C3DZP7	Glyceraldehyde-3-phosphate dehydrogenase	10.2	14	1	0.0314351	0.0427723	0.0444838	0.00712366	0	0.0795284	Scleroderma citrinum Foug A
3890	8883	A0A0A1MS40	Uncharacterized protein	10.19	33	5	0.0658572	0.0599651	0.084696	0.0892256	0.0457415	0.0607884	Rhizopus microsporus
1653	6580	A0A099NRS2	Uncharacterized protein	10.19	28	1	0	0	0	0.0566295	0.0156449	0	Pichia kudriavzevii
4771	21144	Q6CCD9	Peptidyl-prolyl cis-trans isomerase	10.19	13	1	0	0	0	0.08203	0	0	Yarrowia lipolytica (strain CLIB 122 / E 150)
5419	21414	A0A0A1N974	Putative 50S ribosomal protein LP1	10.18	57	1	0	0	0	0.0949821	0	0	Rhizopus microsporus
1210	1396	A0A0A1N8E3	Putative Oxoglutarate dehydrogenase (Succinyl-transferring) E1 component	10.18	49	1	0.0830683	0.0796739	0.0322581	0.0666314	0	0	Rhizopus microsporus
1807	1286	A0A0A1NHV6	Putative GDP-mannose 4 6 dehydratase	10.18	47	5	0.0650038	0.0581479	0.0536163	0.0595797	0.0372561	0.0631192	Rhizopus microsporus
6140	16223	A0A099P0V1	Uncharacterized protein	10.18	4	1	0	0	0	0.0642568	0.0129137	0	Pichia kudriavzevii
5713	22474	D8IIU8	S-ribosylhomocysteine lyase	10.18	10	1	0	0	0	0.0561258	0	0.00726291	Lactobacillus fermentum (strain CECT 5716)
4239	7083	A0A099P2X4	Uncharacterized protein	10.17	17	1	0	0	0	0.0478508	0.0169708	0	Pichia kudriavzevii
5357	11778	A0A117NQ35	Uncharacterized protein	10.17	12	1	0.100848	0.192895	0.197379	0	0	0	Penicillium freii
4644	11767	A0A168QHK1	Uncharacterized protein	10.16	13	1	0.0226162	0.0204077	0.0245987	0.0447567	0	0	Absidia glauca
1355	410	A0A0A1NUN1	Putative Elongation factor 3	10.16	26	1	0.0504953	0.0430518	0.0436	0	0	0.0454981	Rhizopus microsporus
4869	12754	A0A099P7A2	Phosphoglycerate mutase	10.16	17	1	0	0	0	0.0446128	0.0135236	0	Pichia kudriavzevii
5906	14774	C1GB13	60S ribosomal protein L23	10.16	22	1	0	0	0	0.0513047	0.198876	0	Paracoccidioides brasiliensis (strain Pb18)
5418	20668	A0A0A1NW06	Putative 50S ribosomal protein LP1	10.15	57	1	0	0	0	0.0562697	0	0	Rhizopus microsporus
3130	14405	A0A017SM00	Peptidyl-prolyl cis-trans isomerase	10.15	20	1	0.0968656	0.109167	0.103403	0.00949821	0	0	Aspergillus ruber CBS 135680
6465	27076	A0A0J0XMY7	Formate dehydrogenase	10.15	5	1	0	0	0	0	0.0650988	0.0932337	Cutaneotrichosporon oleaginosus
6245	24565	A0A015LL94	Superoxide dismutase	10.15	5	1	0.0654305	0.081491	0.0835176	0.00406552	0	0	Rhizophagus irregularis DAOM 197198w
1751	3556	W0T9E0	Glyceraldehyde-3-phosphate dehydrogenase	10.15	20	1	0	0	0	0.0470593	0	0	Kluyveromyces marxianus DMKU3-1042
2672	2243	A0A0J5SPW8	Transaldolase	10.15	36	1	0	0	0	0	0	0.0616275	Aspergillus fumigatus Z5
1375	4078	A0A077WP97	Putative ADP ATP carrier protein 1 mitochondrial	10.14	30	1	0.0155042	0.0180315	0.0166446	0	0	0.0286228	Lichtheimia ramosa
5086	10353	A0A163JEA2	Uncharacterized protein	10.14	9	1	0.0253188	0.0310309	0.0260716	0.0231699	0.0222741	0	Absidia glauca
3237	7563	C4XXE6	Heat shock protein 60 mitochondrial	10.14	8	1	0	0	0	0	0.012211	0.0678742	Clavispora lusitaniae (strain ATCC 42720)
1476	2822	A0A0A1MR01	Uncharacterized protein	10.13	63	1	0.091176	0.0944904	0.105612	0	0	0.00154768	Rhizopus microsporus
3984	5409	A0A0N7CLT6	Oxidoreductase	10.13	57	7	0.0571806	0.057449	0.0543528	0.0748344	0.0571438	0.0760787	Lactobacillus fermentum 3872
5074	12558	A0A099NWB6	Uncharacterized protein	10.13	7	1	0	0	0	0.0382807	0.00574089	0	Pichia kudriavzevii
3507	11171	B8XPN2	Glyceraldehyde-3-phosphate dehydrogenase (Fragment)	10.13	36	1	0.0894691	0.0781363	0.0991312	0	0	0	Aspergillus ruber
6305	19212	R9X997	40S ribosomal protein S8	10.12	8	1	0	0	0	0.0466995	0.0177663	0	Ashbya aceri
1141	1201	H0H1R9	Hsp82p	10.11	17	1	0	0	0	0.0469874	0.0631101	0	Saccharomyces cerevisiae x Saccharomyces kudriavzevii (strain VIN7)
3655	8982	A0A0C7CFF1	Putative S-(Hydroxymethyl)glutathione dehydrogenase	10.11	26	1	0.0297282	0.0269773	0.0319635	0.0307972	0	0	Rhizopus microsporus
4574	13002	A0A0K8LL20	60S ribosomal protein L9-B	10.11	3	1	0.0618745	0.0399767	0.0484609	0	0	0.0226558	Aspergillus udagawae
2858	15461	A0A099NT48	Uncharacterized protein	10.11	10	1	0	0	0	0.0260481	0.0157775	0	Pichia kudriavzevii
2442	601	A0A0A1P346	Putative ZYRO0A09130p	10.11	56	2	0.00560427	0.00571695	0.0071292	0.0119447	0.00705348	0.00978954	Rhizopus microsporus
6354	21212	A0A0R2A9U0	50S ribosomal protein L11	10.11	22	1	0	0	0	0.137436	0.0631101	0.0390649	Lactobacillus coleohominis DSM 14060
6460	26883	A0A099P4L6	Uncharacterized protein	10.11	20	1	0	0	0	0.0330998	0	0	Pichia kudriavzevii
6121	19193	A0A099NWE2	Uncharacterized protein	10.1	2	1	0	0	0	0.036122	0.0123568	0	Pichia kudriavzevii
6147	21334	A0A0R2A207	50S ribosomal protein L7/L12	10.1	21	1	0	0	0	0.0230979	0.0461393	0	Lactobacillus vaccinostercus DSM 20634
3179	15407	A0A0F7TH85	Peptidyl-prolyl cis-trans isomerase	10.1	17	1	0.0877622	0.110984	0.117396	0	0.00314224	0.000950984	Penicillium brasilianum
1265	5032	A0A0W0CA22	Glyceraldehyde-3-phosphate dehydrogenase	10.1	26	1	0	0	0	0.0314448	0	0	Candida glabrata
4510	8261	W0T9W3	Fructose-bisphosphate aldolase	10.09	16	1	0	0	0	0.027919	0	0	Kluyveromyces marxianus DMKU3-1042
4630	14498	A0A0A1MNP1	Putative Cytochrome c oxidase subunit 6b	10.09	41	2	0.0635814	0.061922	0.0627487	0.0928234	0.0584696	0.081393	Rhizopus microsporus
1659	3355	W0TEY4	ADP ATP carrier protein	10.09	29	1	0	0	0	0.0300057	0	0	Kluyveromyces marxianus DMKU3-1042
2867	3622	A0A060TF66	ARAD1D20570p	10.08	13	1	0.044379	0.0451485	0.0528798	0.0413748	0	0.0297416	Blastobotrys adeninivorans
4699	20522	A0A167R180	Eukaryotic translation initiation factor 5A	10.08	26	1	0	0	0	0.0247529	0	0	Phycomyces blakesleeanus (strain ATCC 8743b / DSM 1359 / FGSC 10004 / NBRC 33097 / NRRL 1555)
5904	13478	W6MPH9	Uncharacterized protein	10.08	7	1	0	0	0	0	0.0221416	0.0309536	Kuraishia capsulata CBS 1993
3281	4666	B8N8T4	Aldehyde dehydrogenase AldA putative	10.08	13	1	0.104262	0.098544	0.11666	0	0	0	Aspergillus flavus (strain ATCC 200026 / FGSC A1120 / NRRL 3357 / JCM 12722 / SRRC 167)
1984	7456	A0A0C3FTP0	Phosphoglycerate kinase	10.08	12	1	0.029017	0.0550728	0.065842	0.0885061	0	0.0863344	Piloderma croceum F 1598
4151	21798	A0A067N2L7	Uncharacterized protein	10.07	4	1	0.0489307	0.0957484	0.0303433	0	0	0	Botryobasidium botryosum FD-172 SS1
4200	17175	A0A0W4ZEW2	Hsp75-like protein	10.07	5	1	0.106253	0.0812114	0.0902933	0	0	0	Pneumocystis jirovecii RU7
2142	4007	A0A0C7B8D2	Uncharacterized protein	10.07	8	1	0.0111801	0.0104974	0.00209162	0.00863474	0.00971842	0.014358	Rhizopus microsporus
6363	23413	C4JZ16	Fructose-bisphosphate aldolase class II	10.07	5	1	0	0	0	0	0	0.0346829	Uncinocarpus reesii (strain UAMH 1704)
6058	21405	A0A0R1UZK3	30S ribosomal protein S3	10.06	10	1	0	0	0	0.016478	0.0120386	0	Lactobacillus plantarum subsp. argentoratensis DSM 16365
1249	2209	A0A077WE13	Aconitate hydratase mitochondrial	10.06	14	1	0	0	0	0	0	0.0319792	Lichtheimia ramosa
1428	443	A0A0A1PJ42	Putative Elongation factor 3	10.06	26	1	0	0	0	0	0	0.0260122	Rhizopus microsporus
4846	10167	Q1HDV5	Cu Zn-superoxide dismutase	10.06	30	1	0	0	0	0	0.0167056	0.0198588	Thermoascus aurantiacus var. levisporus
680	666	A0A017S1P3	Actin/actin-like protein	10.06	53	1	0.0267412	0.054933	0.0605392	0	0	0	Aspergillus ruber CBS 135680
5188	18062	A0A099NWF2	Uncharacterized protein	10.06	6	1	0	0	0	0.0204355	0	0	Pichia kudriavzevii
944	2623	A0A0A1NUY3	60S ribosomal protein L6	10.06	44	2	0.0385471	0.0533955	0.0469879	0.0700133	0.0490561	0.0593899	Rhizopus microsporus
5629	15624	K9GTR6	Mitochondrial phosphate carrier protein (Mir1) putative	10.06	6	1	0.0719736	0.0687711	0.0474298	0	0	0	Penicillium digitatum (strain PHI26 / CECT 20796)
4537	9518	P17505	Malate dehydrogenase mitochondrial	10.06	13	1	0	0	0	0.0177732	0.00588674	0	Saccharomyces cerevisiae (strain ATCC 204508 / S288c)
5550	21634	A0A0X8HSX2	HDR102Cp	10.06	6	1	0	0	0	0.0199319	0	0	Eremothecium sinecaudum
1742	6968	W0TG93	Glyceraldehyde-3-phosphate dehydrogenase	10.06	23	1	0	0	0	0.0195001	0	0	Kluyveromyces marxianus DMKU3-1042
3067	7149	A0A017SQ97	Transaldolase	10.06	20	1	0.0560427	0.0457076	0.065842	0	0	0	Aspergillus ruber CBS 135680
3757	5067	B0XRK4	Transketolase	10.06	10	1	0	0	0	0	0	0.0248002	Neosartorya fumigata (strain CEA10 / CBS 144.89 / FGSC A1163)
2739	7238	A0A0U1LQR8	ADP ATP carrier protein	10.06	18	1	0.095301	0.0450087	0.0623068	0	0	0	Talaromyces islandicus
3005	1193	A0A0A1MYD4	Uncharacterized protein	10.05	13	1	0	0	0	0.0187086	0	0	Rhizopus microsporus
28	24	A0A0A1P7S3	ATP synthase subunit alpha	10.05	55	2	0.0642926	0.10078	0.0885258	0.093543	0.0674853	0.0925811	Rhizopus microsporus
6295	18152	A0A099P335	Uncharacterized protein	10.05	2	1	0	0	0	0.0181329	0	0	Pichia kudriavzevii
5213	16697	A0A178HZF4	NADH-quinone oxidoreductase subunit D	10.05	7	1	0	0	0	0.0184208	0	0	Devosia sp. S37
5480	12809	A0A0C7BM40	Uncharacterized protein	10.05	10	1	0	0	0	0.0171975	0	0	Rhizopus microsporus
2624	1518	A0A0A1P617	Putative Saccharopine dehydrogenase	10.04	36	1	0	0	0	0.019644	0	0	Rhizopus microsporus
3805	14005	A0A0L0P445	Glyceraldehyde-3-phosphate dehydrogenase	10.04	17	1	0	0	0	0.0169816	0	0	[Candida] auris
3905	5852	S3AQC7	Elongation factor Tu	10.04	18	1	0	0	0	0	0.0275775	0.0189264	Streptomyces sp. HPH0547
992	1240	A0A0A1PHB1	Carboxypeptidase	10.04	43	1	0	0	0	0.0170536	0	0	Rhizopus microsporus
3297	1764	A0A0R1VD79	6-phosphogluconate dehydrogenase decarboxylating	10.04	28	1	0	0	0	0.0148949	0.00448134	0	Lactobacillus gastricus DSM 16045
1914	2458	Q96X30	Enolase	10.03	24	1	0	0	0	0	0	0.0217235	Neosartorya fumigata (strain ATCC MYA-4609 / Af293 / CBS 101355 / FGSC A1100)
6269	25825	A0A0A1N511	Uncharacterized protein	10.03	15	1	0	0	0	0.0152547	0	0	Rhizopus microsporus
3903	5757	A0A0F2M727	Aldehyde dehydrogenase (NAD+)	10.03	9	1	0	0	0	0	0	0.0200453	Sporothrix schenckii 1099-18
6024	15036	A0A0C7AX13	Uncharacterized protein	10.03	14	1	0	0	0	0.0176293	0.021346	0	Rhizopus microsporus
5723	18850	A0A099P0M9	60S ribosomal protein L6	10.03	1	1	0	0	0	0.0189964	0	0	Pichia kudriavzevii
4604	7091	A0A0D1JLF1	Enolase	10.03	15	1	0	0	0	0.0146071	0	0	Weissella cibaria
6072	27028	A0A0P1BRA9	Phosphoglucomutase	10.03	2	1	0.0359868	0.0273966	0.0282811	0.0223064	0	0.0228423	Ceraceosorus bombacis
6426	24264	A0A099NZH6	S-(hydroxymethyl)glutathione dehydrogenase	10.03	4	1	0	0	0	0.0144632	0	0	Pichia kudriavzevii
5476	18960	A0A194VMB8	60S ribosomal protein L25-A	10.03	9	1	0.0537668	0.0409552	0.0598028	0	0	0	Valsa mali
2662	4733	B0YB25	Malate dehydrogenase	10.02	22	1	0	0	0	0	0	0.0238678	Neosartorya fumigata (strain CEA10 / CBS 144.89 / FGSC A1163)
6111	19207	B0XUP4	Peptidyl-prolyl cis-trans isomerase	10.02	6	1	0	0	0	0	0	0.0177144	Neosartorya fumigata (strain CEA10 / CBS 144.89 / FGSC A1163)
4253	16892	A0A132B475	Pyruvate dehydrogenase E1 component subunit alpha	10.02	6	1	0.0190602	0.0181712	0.0201797	0	0	0.00762652	Phialocephala scopiformis
4813	13400	A0A099P5V0	Uncharacterized protein	10.02	17	1	0	0	0	0.0605871	0.0351348	0.0204182	Pichia kudriavzevii
3134	2802	A0A0C7CLY8	Uncharacterized protein	10.02	23	1	0	0	0	0.0137436	0	0	Rhizopus microsporus
3782	5015	C5DLB0	KLTH0F11506p	10.02	12	1	0	0	0	0.0113691	0.0073319	0	Lachancea thermotolerans (strain ATCC 56472 / CBS 6340 / NRRL Y-8284)
6367	26873	A0A168NZT3	Uncharacterized protein	10.02	7	1	0	0	0	0.0372733	0.0326157	0.0460575	Absidia glauca
4030	5611	A0A0A1NG13	Putative 26S proteasome regulatory subunit N8	10.02	33	1	0	0	0	0	0	0.0195791	Rhizopus microsporus
4969	10611	A0A068RTL7	Transaldolase	10.02	10	1	0	0	0	0	0	0.0166888	Lichtheimia corymbifera JMRC:FSU:9682
1498	2717	A0A0E9NPU4	Succinate dehydrogenase [ubiquinone] flavoprotein subunit mitochondrial	10.02	12	1	0.0412497	0.0663949	0	0	0	0	Saitoella complicata NRRL Y-17804
6350	20117	A0A0K8KZ99	Endo-chitosanase	10.01	8	1	0	0	0	0	0	0.0165956	Aspergillus udagawae
6332	19925	V4X2Y0	UDP-glucose 4-epimerase	10.01	6	1	0	0	0	0.0123045	0	0	Lactobacillus fermentum NB-22
5751	18338	Q29TK7	Tubulin beta chain (Fragment)	10.01	5	1	0	0	0	0.0124484	0	0	Kuzuhaea moniliformis
1067	558	A0A0A1N8T0	Uncharacterized protein	10.01	53	3	0.0533401	0.0637391	0.0384446	0.0428859	0.0462719	0.0406499	Rhizopus microsporus
4916	8195	G8JV02	Uncharacterized protein	10.01	10	1	0	0	0	0.0122325	0	0	Eremothecium cymbalariae (strain CBS 270.75 / DBVPG 7215 / KCTC 17166 / NRRL Y-17582)
5884	12494	A0A0L0HGJ2	Uncharacterized protein	10.01	9	1	0	0	0	0.0130241	0	0	Spizellomyces punctatus DAOM BR117
6374	19601	A0A099NVU1	Uncharacterized protein	10.01	1	1	0	0	0	0.0124484	0	0	Pichia kudriavzevii
2736	3580	A0A0A1NL57	Putative Rab GDP-dissociation inhibitor	10.01	21	1	0	0	0	0.0125204	0	0	Rhizopus microsporus
6296	18581	A0A0G9GE95	Single-stranded DNA-binding protein	10.01	5	1	0	0	0	0.0107215	0.00141865	0.000978954	Lactobacillus fermentum
2395	3591	A0A017SP17	Malate dehydrogenase	10.01	34	1	0.11493	0.0500408	0.0730595	0.00964212	0	0	Aspergillus ruber CBS 135680
3487	5408	A0A0C7BAL0	Uncharacterized protein	10.01	26	1	0	0	0	0.0101458	0.00425595	0	Rhizopus microsporus
1131	5824	M2U6Q2	ATP synthase subunit beta	10.01	17	1	0	0	0	0.0233857	0.031555	0.0163159	alpha proteobacterium JLT2015
2939	5726	A0A0C7AVE6	Aminomethyltransferase	10	21	1	0	0	0	0.0115849	0	0	Rhizopus microsporus
5974	12900	B0Y6S9	3-ketoacyl-coA thiolase peroxisomal A	10	9	1	0.0173533	0.0286546	0.0182649	0	0	0.00596696	Neosartorya fumigata (strain CEA10 / CBS 144.89 / FGSC A1163)
1600	608	A0A0A1MKJ3	Serine hydroxymethyltransferase	10	43	1	0.0389738	0.0276762	0.0325527	0.0339633	0	0.0353356	Rhizopus microsporus
6461	26904	A0A0A1P6Y7	Uncharacterized protein	10	12	1	0	0	0	0.0118728	0	0	Rhizopus microsporus
2841	1989	A7A1I8	Aconitate hydratase mitochondrial	10	16	1	0	0	0	0.0107934	0	0	Saccharomyces cerevisiae (strain YJM789)
3717	5915	A0A017SFS5	6-phosphogluconate dehydrogenase decarboxylating	10	19	1	0.0311506	0.0289342	0.0412433	0	0	0	Aspergillus ruber CBS 135680
4011	10320	A0A0C9N0L6	ATP-dependent metallopeptidase Hfl	10	2	1	0	0	0	0.0137436	0	0	Mucor ambiguus
2705	3869	A0A0F0IMT5	Transaldolase	10	30	1	0.0388316	0.0451485	0.0433054	0	0	0	Aspergillus parasiticus (strain ATCC 56775 / NRRL 5862 / SRRC 143 / SU-1)
6191	18018	A0A099NVW7	Peroxidase	10	5	1	0	0	0	0.0115849	0.00705348	0	Pichia kudriavzevii
1955	5508	A0A168LLC5	Tubulin alpha chain	10	21	1	0	0	0	0.0138156	0.0238651	0	Mucor circinelloides f. lusitanicus CBS 277.49
4941	16725	L8WZY4	Electron transporter transferring electrons within CoQH2-cytochrome c reductase complex	9.99	4	1	0.0174956	0.0232033	0.0206216	0.0220905	0	0.0186467	Thanatephorus cucumeris (strain AG1-IA)
600	603	B9WFA1	ATP synthase subunit beta	9.99	46	1	0	0	0	0.0106495	0	0	Candida dubliniensis (strain CD36 / ATCC MYA-646 / CBS 7987 / NCPF 3949 / NRRL Y-17841)
6325	24073	A0A0R2E7P1	Amino acid ABC superfamily ATP binding cassette transporter substrate binding protein	9.99	6	1	0	0	0	0.00985799	0	0	Lactobacillus fermentum
3105	8035	A0A077W9X7	Putative 50S ribosomal protein L5e	9.99	27	1	0	0	0	0.0112971	0	0	Lichtheimia ramosa
6437	25568	A0A0A1PEL3	Uncharacterized protein	9.98	5	1	0	0	0	0.0101458	0	0	Rhizopus microsporus
6164	20027	C7YK79	Protein disulfide-isomerase	9.98	1	1	0	0	0	0.0102897	0.00768988	0	Nectria haematococca (strain 77-13-4 / ATCC MYA-4622 / FGSC 9596 / MPVI)
2116	4397	N1RGQ4	Phosphoglycerate kinase	9.98	16	1	0.039685	0.0349447	0.0309325	0	0	0	Fusarium oxysporum f. sp. cubense (strain race 4)
6352	20985	A0A0A1NX92	Uncharacterized protein	9.98	3	1	0	0	0	0.00957017	0.0020418	0	Rhizopus microsporus
5341	15608	A0A099NZN0	Uncharacterized protein	9.98	8	1	0	0	0	0.00913843	0	0	Pichia kudriavzevii
2233	1268	A0A0A1NN64	Putative Dihydroxy-acid dehydratase	9.98	31	1	0	0	0	0.0105056	0	0	Rhizopus microsporus
5566	12939	A0A0W4ZUD7	Uncharacterized protein	9.98	4	1	0.0358445	0.0422132	0.04905	0	0	0	Pneumocystis jirovecii RU7
692	4791	A0A061HGZ5	Elongation factor 1-alpha (Fragment)	9.97	23	1	0	0	0	0.00805909	0	0	Blumeria graminis f. sp. tritici 96224
3376	1923	A0A0B7NU35	Uncharacterized protein	9.97	20	1	0.0445212	0.0376005	0.0185595	0	0	0	Parasitella parasitica
1697	3330	I1C2Z0	Uncharacterized protein	9.97	15	1	0.0186335	0.0180315	0.0279865	0.00363379	0	0.0058644	Rhizopus delemar (strain RA 99-880 / ATCC MYA-4621 / FGSC 9543 / NRRL 43880)
6188	16557	A0A099P2F2	Uncharacterized protein (Fragment)	9.97	6	1	0	0	0	0.008203	0	0	Pichia kudriavzevii
4240	7244	W0TDT2	Pyruvate kinase	9.97	17	1	0	0	0	0.00827496	0	0	Kluyveromyces marxianus DMKU3-1042
3205	5048	A0A099NXA0	Isocitrate dehydrogenase [NADP]	9.97	9	1	0	0	0	0.00791518	0	0	Pichia kudriavzevii
5900	10647	A0A0C7CHW5	Putative Fatty acid synthase	9.97	9	1	0	0	0	0.00834691	0	0	Rhizopus microsporus
6429	24572	H2AV61	Uncharacterized protein	9.97	8	1	0	0	0	0.00964212	0	0	Kazachstania africana (strain ATCC 22294 / BCRC 22015 / CBS 2517 / CECT 1963 / NBRC 1671 / NRRL Y-8276)
4636	7552	N2JWH4	Elongation factor Tu (Fragment)	9.97	16	1	0.0217628	0.0324287	0.0157608	0	0	0	Escherichia coli P0301867.2
5165	6266	A0A0C7B5L3	Uncharacterized protein	9.97	4	1	0	0	0	0.00827496	0	0	Rhizopus microsporus
3019	2792	A0A075AZX6	Transitional endoplasmic reticulum ATPase	9.97	14	1	0	0	0	0	0.0125159	0.00775705	Rozella allomycis CSF55
4968	10587	A0A0C7C190	Putative Acyl-CoA dehydrogenase	9.96	6	1	0	0	0	0.00777126	0	0	Rhizopus microsporus
5807	14932	A0A077WEU7	Putative Fructose-1 6-bisphosphatase	9.96	8	1	0	0	0	0	0	0.00960307	Lichtheimia ramosa
6331	19573	A0A0J5PYR2	60S acidic ribosomal protein P2/allergen Asp F 8	9.96	29	1	0	0	0	0	0	0.00932337	Aspergillus fumigatus Z5
6431	24670	W0TG76	Uncharacterized protein	9.96	6	1	0	0	0	0.00719561	0	0	Kluyveromyces marxianus DMKU3-1042
2277	990	A0A0A1NBE3	Putative Dihydroxy acid dehydratase	9.96	29	1	0	0	0	0.0068862	0	0	Rhizopus microsporus
4806	7106	A0A017SPY6	Mitochondrial carrier	9.96	15	1	0.0268834	0.0252999	0.0337311	0	0	0	Aspergillus ruber CBS 135680
1595	3488	A0A0A1N2A4	Uncharacterized protein	9.95	59	1	0.021905	0.0307513	0.0431581	0	0	0	Rhizopus microsporus
4180	7653	A0A168QTX7	Uncharacterized protein	9.95	2	1	0	0	0	0	0	0.00978954	Absidia glauca
4974	12371	A0A099NY39	Uncharacterized protein	9.95	20	1	0	0	0	0.00643288	0	0	Pichia kudriavzevii
4258	8236	A0A017SJY2	Formate dehydrogenase	9.95	13	1	0.0236119	0.0204077	0.0176757	0	0	0	Aspergillus ruber CBS 135680
4437	18101	A0A077WHR3	Uncharacterized protein	9.95	7	1	0.0247498	0.0173326	0.0234203	0.037705	0	0.0405567	Lichtheimia ramosa
6386	23935	A0A0Q0YIM8	ABC-type oligopeptide transport system periplasmic component	9.95	3	1	0	0	0	0	0	0.00812998	Pediococcus pentosaceus
3234	6906	A0A0A1NAU9	Putative Phosphoenolpyruvate carboxykinase AcuF	9.95	8	1	0	0	0	0	0	0.00871735	Rhizopus microsporus
4040	5786	A0A1A5VPN2	Pyruvate kinase	9.94	12	1	0	0	0	0	0	0.00960307	Pediococcus acidilactici
5485	18481	A0A0B7N3I1	Glutamine synthetase	9.94	7	1	0	0	0	0	0	0.00796216	Parasitella parasitica
727	1401	S2J8L6	Enolase	9.94	34	1	0	0	0	0.0189245	0.0290359	0.0472695	Mucor circinelloides f. circinelloides (strain 1006PhL)
859	185	E7LV11	Eno1p	9.94	51	1	0	0	0	0.0057421	0	0	Saccharomyces cerevisiae (strain VIN 13)
4833	7942	A0A0R2H645	50S ribosomal protein L14	9.94	34	1	0	0	0	0.00834691	0.0167056	0.00611613	Lactobacillus ingluviei
6360	22854	A0A0A1MUL5	Uncharacterized protein	9.94	4	1	0.00540513	0.00395574	0.00382973	0	0	0.00635854	Rhizopus microsporus
3053	2346	A0A0R2KXS4	Enolase	9.93	31	1	0	0	0	0	0	0.00721629	Pediococcus stilesii
4719	15720	A0A167N7E4	Uncharacterized protein	9.93	9	1	0	0	0	0	0	0.00795284	Phycomyces blakesleeanus (strain ATCC 8743b / DSM 1359 / FGSC 10004 / NBRC 33097 / NRRL 1555)
324	436	A0A100ILI8	ATP synthase subunit alpha	9.93	35	1	0.0497841	0.029074	0.0154662	0	0	0	Aspergillus niger
5878	8039	A0A0A1P689	Putative 3-methylcrotonyl-CoA carboxylase subunit beta	9.93	10	1	0	0	0	0.00533915	0	0	Rhizopus microsporus
2267	466	D8IHJ2	Chaperone protein DnaK	9.93	40	1	0	0	0	0.00520243	0	0	Lactobacillus fermentum (strain CECT 5716)
936	1230	A0A0C7AWS4	Putative Rhizopuspepsin-2	9.93	52	1	0	0	0	0.00450445	0.00147168	0	Rhizopus microsporus
5301	12928	A0A068RNE0	Methylmalonate-semialdehyde dehydrogenase	9.93	4	1	0.0217628	0.0152359	0.0234203	0.0379928	0	0.0328183	Lichtheimia corymbifera JMRC:FSU:9682
5284	10789	A0A0A1NUT5	Putative Mitochondrial carrier protein	9.93	10	1	0	0	0	0.00628897	0	0	Rhizopus microsporus
3707	5601	H2AX34	Plasma membrane ATPase	9.93	14	1	0	0	0	0.00547586	0	0	Kazachstania africana (strain ATCC 22294 / BCRC 22015 / CBS 2517 / CECT 1963 / NBRC 1671 / NRRL Y-8276)
2530	3769	A0A0C7C3R4	Uncharacterized protein	9.93	9	1	0.0128016	0.0123145	0.010355	0.00877865	0	0.00587373	Rhizopus microsporus
4388	5205	A0A0A1N9I7	Uncharacterized protein	9.93	42	1	0	0	0	0	0	0.00710441	Rhizopus microsporus
4971	11881	A0A0U5H0E9	Putative Fructose-bisphosphate aldolase class II	9.93	14	1	0	0	0	0.00550464	0	0	Aspergillus calidoustus
4470	8157	A0A0C7BS71	Uncharacterized protein	9.93	7	1	0	0	0	0.00485704	0	0	Rhizopus microsporus
5888	13598	A0A0J5PKY1	60S acidic ribosomal protein P0	9.93	12	1	0.0246076	0.0199884	0.0256298	0	0	0	Aspergillus fumigatus Z5
6333	19967	R4RUD2	Adenylosuccinate lyase	9.93	4	1	0	0	0	0.0047563	0	0	Lactobacillus fermentum F-6
4590	12731	A0A0F3QIQ8	ATP synthase subunit beta	9.92	7	1	0.00503531	0.018311	0.0134777	0	0	0	Orientia tsutsugamushi str. UT76
153	104	N1P8W3	ATP synthase subunit beta	9.92	49	1	0	0	0	0	0.0228045	0	Saccharomyces cerevisiae (strain CEN.PK113-7D)
6457	26794	A0A0C7AXD6	Endoglucanase	9.92	4	1	0	0	0	0.00451885	0	0	Rhizopus microsporus
6005	22375	A0A0D1YM39	2 3-bisphosphoglycerate-independent phosphoglycerate mutase variant	9.92	2	1	0.0150775	0.0202679	0.0216527	0	0	0.00412093	Exophiala sideris
1038	3566	A0A068S5P0	60s ribosomal protein l4	9.92	26	1	0	0	0	0	0	0.00635854	Lichtheimia corymbifera JMRC:FSU:9682
3972	6875	A0A0A1NPU3	Putative Rhizopuspepsin 4	9.92	30	1	0	0	0	0.00700133	0.0201528	0.00791554	Rhizopus microsporus
3510	11874	F0XPM9	Malate dehydrogenase	9.92	9	1	0.0133564	0.0148165	0.0197379	0	0	0	Grosmannia clavigera (strain kw1407 / UAMH 11150)
5065	16147	A0A168TDB3	Uncharacterized protein	9.91	8	1	0.00103551	0.00197088	0.00235676	0.00423102	0	0	Absidia glauca
605	511	E9P981	ATP synthase subunit alpha	9.91	32	1	0	0	0	0.0420943	0.0200202	0.0223761	Saccharomyces cerevisiae
698	367	Q2TWP0	ATP synthase subunit beta	9.91	41	1	0.0354178	0.0204077	0.0262189	0	0	0	Aspergillus oryzae (strain ATCC 42149 / RIB 40)
4948	6342	A0A0D9MTY9	Mitochondrial carrier protein	9.91	11	1	0.0273101	0.0130833	0.0231257	0	0	0	Aspergillus flavus (strain ATCC MYA-384 / AF70)
327	132	E7Q0L2	Ssa1p	9.91	42	1	0	0	0	0.00470593	0	0	Saccharomyces cerevisiae (strain FostersB)
2387	8656	Q9C1D9	ARTA	9.91	22	1	0.0152197	0.014537	0.0226838	0.00134558	0	0	Emericella nidulans
190	1302	M7T309	Putative hsp70-like protein	9.91	27	1	0.0072827	0.0121468	0.00754163	0	0.00611213	0.00322589	Eutypa lata (strain UCR-EL1)
1108	6066	A0A1C7NQL2	Glyceraldehyde-3-phosphate dehydrogenase 2	9.91	25	1	0	0	0	0	0.00148494	0.00661027	Choanephora cucurbitarum
5998	15613	A0A099P744	Uncharacterized protein	9.91	2	1	0	0	0	0.00452604	0	0	Pichia kudriavzevii
5911	17119	A0A0F0IIJ2	Eukaryotic porin	9.9	11	1	0.00630124	0.0142574	0.0253352	0	0	0	Aspergillus parasiticus (strain ATCC 56775 / NRRL 5862 / SRRC 143 / SU-1)
3520	7758	J4H3A0	Uncharacterized protein	9.9	8	1	0.00635814	0.0137263	0.0172338	0	0	0	Fibroporia radiculosa
6059	21504	G9ZMT3	30S ribosomal protein S11	9.9	22	1	0	0	0	0.00432456	0	0	Lactobacillus parafarraginis F0439
126	696	Q2UBH7	Uncharacterized protein	9.89	32	1	0.0197714	0.0137962	0.0185595	0	0	0	Aspergillus oryzae (strain ATCC 42149 / RIB 40)
837	805	A0A0A1MXJ1	Isocitrate dehydrogenase [NAD] subunit mitochondrial	9.89	47	1	0.0159309	0.0118672	0.0120637	0.0400076	0	0.0166888	Rhizopus microsporus
6347	26793	A0A017SCF3	40S ribosomal protein S7	9.89	8	1	0.0131146	0.0117414	0.0194433	0	0	0	Aspergillus ruber CBS 135680
2304	5061	A0A077WTC3	Phosphoglycerate kinase	9.89	17	1	0	0	0	0.00885061	0.0182966	0.020325	Lichtheimia ramosa
2849	6905	A0A0C7C836	Uncharacterized protein	9.89	37	1	0	0	0	0.0112252	0.0185618	0.0407431	Rhizopus microsporus
4333	8771	A0A098R9K7	Enolase	9.88	13	1	0	0	0	0.0135278	0.011031	0.00564996	Lactobacillus paraplantarum
3729	7602	Q2UPQ1	Pyruvate kinase	9.88	18	1	0.0190602	0.0184508	0.00394757	0	0	0	Aspergillus oryzae (strain ATCC 42149 / RIB 40)
753	430	A0A0A1N3R0	Putative UTP-glucose-1-phosphate uridylyltransferase	9.88	53	1	0.0167844	0.00891788	0.00699663	0.024537	0	0.0181806	Rhizopus microsporus
3680	9762	A0A0A1NZG3	Glutamine synthetase	9.87	17	1	0	0	0	0.0182049	0.0137888	0.0310468	Rhizopus microsporus
5529	8780	A0A0R1Y4K1	2 3-bisphosphoglycerate-dependent phosphoglycerate mutase	9.87	19	1	0	0	0	0	0.0155123	0	Lactobacillus pontis DSM 8475
5732	16850	D5EDX8	Elongation factor Tu	9.87	6	1	0.00748184	0.0113361	0.00422744	0	0	0	Aminobacterium colombiense (strain DSM 12261 / ALA-1)
3669	3079	A0A0C7CIE8	Putative Aspartate aminotransferase	9.87	40	1	0.0164999	0.0115457	0.0106054	0.0200758	0	0.0137054	Rhizopus microsporus
4102	12643	A0A077WCW9	Uncharacterized protein	9.86	5	1	0.0132995	0.015795	0.0200325	0	0	0	Lichtheimia ramosa
5005	11863	B5VQM9	YNL178Wp-like protein	9.86	10	1	0	0	0	0.0129521	0.00859145	0.00988278	Saccharomyces cerevisiae (strain AWRI1631)
926	902	A0A0C7BHV2	Carboxypeptidase	9.86	43	1	0	0	0	0.0297179	0.00901572	0.0138918	Rhizopus microsporus
3980	14333	S2JTS1	Delta-1-pyrroline-5-carboxylate dehydrogenase	9.85	7	1	0	0	0	0.0469154	0.011389	0.0356153	Mucor circinelloides f. circinelloides (strain 1006PhL)
3602	9869	I1BZL8	Acetyltransferase component of pyruvate dehydrogenase complex	9.85	8	1	0.012759	0.00816308	0.00375608	0.0167658	0	0.014358	Rhizopus delemar (strain RA 99-880 / ATCC MYA-4621 / FGSC 9543 / NRRL 43880)
4433	15802	A5E038	Fumarate hydratase mitochondrial	9.85	6	1	0	0	0	0.0111532	0.00990404	0.00488545	Lodderomyces elongisporus (strain ATCC 11503 / CBS 2605 / JCM 1781 / NBRC 1676 / NRRL YB-4239)
5824	15858	I1CQU9	Uncharacterized protein	9.84	4	1	0	0	0	0.0186366	0.00763685	0.00770111	Rhizopus delemar (strain RA 99-880 / ATCC MYA-4621 / FGSC 9543 / NRRL 43880)
3958	9509	A0A168N693	Tryptophan synthase	9.84	8	2	0.0352756	0.0306115	0.0166446	0.0270555	0.0087373	0.0351491	Mucor circinelloides f. lusitanicus CBS 277.49
1856	1814	P19882	Heat shock protein 60 mitochondrial	9.83	18	1	0	0	0	0.0141754	0.00922786	0.0109083	Saccharomyces cerevisiae (strain ATCC 204508 / S288c)
1616	5425	A0A0A1NDT6	60S ribosomal protein L6	9.83	48	1	0.00714046	0.0051159	0.00720284	0.00755539	0	0.00594831	Rhizopus microsporus
6225	23127	A0A0N7CMQ2	Rod shape-determining protein MreB	9.83	4	1	0	0	0	0.0236016	0.00845887	0.0117475	Lactobacillus fermentum 3872
3221	11474	A0A0C7CNI2	Peptidyl-prolyl cis-trans isomerase	9.83	30	2	0.125456	0.089039	0.10031	0.107215	0.0861797	0.107219	Rhizopus microsporus
6227	24040	A0A0Q9RIR0	Uncharacterized protein (Fragment)	9.82	4	1	0	0	0	0.0108654	0.00718606	0.00408364	Paenibacillus sp. Soil787
5351	7341	Q6FRW1	Glucose-6-phosphate isomerase	9.82	11	1	0	0	0	0.0372733	0.00727887	0.0114677	Candida glabrata (strain ATCC 2001 / CBS 138 / JCM 3761 / NBRC 0622 / NRRL Y-65)
5524	20070	A0A076L3F6	GroEL (Fragment)	9.81	26	1	0	0	0	0.00107215	0.00652314	0	Weissella paramesenteroides
6368	26979	A0A1A5VIM4	10 kDa chaperonin	9.81	10	1	0	0	0	0.0068862	0.00791527	0.014358	Pediococcus acidilactici
6467	27266	E6W4P1	Sucrose synthase	9.81	2	1	0	0	0	0	0.00885662	0	Desulfurispirillum indicum (strain ATCC BAA-1389 / S5)
3375	14665	A0A0D1XJ48	60S ribosomal protein L12	9.8	24	1	0.00516332	0.00705882	0.00808663	0.0423822	0	0.0281566	Verruconis gallopava
5211	15841	Q2UEV9	Uncharacterized protein	9.8	7	1	0.00644348	0.00559115	0.00506703	0	0	0	Aspergillus oryzae (strain ATCC 42149 / RIB 40)
5006	11911	A0A0L8RFN4	Nucleoside diphosphate kinase	9.8	26	1	0	0	0	0.0122325	0.00491887	0.00805539	Saccharomyces eubayanus
4285	9679	A0A0A1P614	Uncharacterized protein	9.79	18	1	0	0	0	0.0197879	0.00681483	0.0186467	Rhizopus microsporus
6287	17092	A0A017S3M3	Aldo-keto oxidoreductase NADPH-dependent	9.77	9	1	0.0062159	0.00679324	0.00405068	0	0	0	Aspergillus ruber CBS 135680
6364	26094	E7NFG7	YDL218W-like protein	9.77	6	1	0	0	0	0.0049146	0.00381842	0.00283431	Saccharomyces cerevisiae (strain FostersO)
4587	4470	A0A0L8VUR5	Phosphotransferase	9.76	16	1	0	0	0	0.0210112	0.0036991	0.0106286	Saccharomyces sp. 'boulardii'
1194	4297	A0A135LDI3	Mitochondrial carrier protein	9.76	22	1	0.00406807	0.00430518	0.0058919	0	0	0	Penicillium patulum
201	354	A0A0A1MJ15	Putative Enolase	9.75	52	1	0.0371247	0.0301922	0.0263662	0.0399357	0.0189595	0.0372003	Rhizopus microsporus
5500	19738	A0A0C7B4D1	Uncharacterized protein	9.75	17	2	0.0149352	0.0178917	0.0123583	0.0192842	0.0178989	0.0198588	Rhizopus microsporus
92	935	A0A060TFE3	ARAD1D14740p	9.75	29	1	0.00453746	0.00331276	0.00608338	0.00856278	0.0104741	0.00693659	Blastobotrys adeninivorans
5200	6776	B0XYE4	Glucose-6-phosphate 1-dehydrogenase	9.74	8	1	0	0	0	0.00762735	0.00289033	0.00619072	Neosartorya fumigata (strain CEA10 / CBS 144.89 / FGSC A1163)
1534	7856	A0A0C7BGW2	Ribosomal protein	9.72	33	1	0.0174956	0.00535352	0.00328473	0.0282068	0.00961235	0.0252663	Rhizopus microsporus
6464	26984	A0A0C7C260	Uncharacterized protein	9.72	26	1	0	0	0	0.0124484	0.00354	0.0140783	Rhizopus microsporus
6455	25906	I8U4D3	Glutathione S-transferase	9.7	4	1	0.00440945	0.0022085	0.00303433	0	0	0	Aspergillus oryzae (strain 3.042)
4795	17085	A0A0C7AYT3	Putative Branched-chain amino acid aminotransferase	9.7	7	2	0.0121615	0.0104554	0.0126676	0.0110093	0.00464045	0.00720697	Rhizopus microsporus
6224	22948	A0A017SCT2	NAD(P)-binding protein	9.68	4	1	0.00322885	0.00206872	0.00346149	0	0	0	Aspergillus ruber CBS 135680
2473	12223	A0A0A1NGL6	Putative 60S ribosomal protein L32-A	9.67	34	3	0.146507	0.139499	0.225365	0.215868	0.0920134	0.200453	Rhizopus microsporus
3146	15523	A0A0C3E8F9	UDP-glucose 6-dehydrogenase	9.66	8	1	0.131572	0.160746	0.145383	0.0424541	0.160427	0.140783	Scleroderma citrinum Foug A
2935	1836	A0A0C7C8M8	Putative 6-phosphofructokinase	9.63	15	1	0	0	0	0.00769931	0.00105802	0.00344032	Rhizopus microsporus
1308	1164	A0A0A1NB21	Putative ATP-dependent RNA helicase	9.58	36	3	0.0566116	0.0564706	0.0431581	0.0484984	0.0411011	0.0509056	Rhizopus microsporus
975	2440	A0A0A1P1V1	Uncharacterized protein	9.58	40	10	0.440945	0.423529	0.427163	0.395039	0.308921	0.387852	Rhizopus microsporus
3688	6611	A0A0A1N724	Putative Alanine-glyoxylate transaminase/(R)-3-amino-2-methylpropionate-pyruvate transaminase	9.55	18	5	0.0335687	0.0399767	0.0344676	0.0378489	0.029964	0.0427943	Rhizopus microsporus
1971	1893	A0A0A1NWZ0	Putative Centromere/microtubule-binding protein cbf5	9.53	31	1	0.0320041	0.0282353	0.0424217	0.266957	0.0872404	0.260122	Rhizopus microsporus
1734	5024	A0A0A1MZL1	40S ribosomal protein S0	9.51	34	1	0.0436678	0.0392778	0.0357933	0.0504413	0.0450786	0.0519312	Rhizopus microsporus
1752	4159	A0A0C7B471	Putative ATP synthase	9.5	49	1	0.0934519	0.0724054	0.0708501	0.118728	0.0770314	0.112813	Rhizopus microsporus
5162	27318	E3HGS8	Short chain dehydrogenase family protein 32	9.49	3	1	0.732537	0.623413	0.357933	0.101458	0.279753	0.218167	Achromobacter xylosoxidans (strain A8)
3882	17816	A9WG08	Pyruvate phosphate dikinase	9.46	1	1	0.176378	0.167734	0.153189	0.141034	0.295663	0.125866	Chloroflexus aurantiacus (strain ATCC 29366 / DSM 635 / J-10-fl)
3775	11180	A0A0A1NX33	Uncharacterized protein	9.45	25	4	0.062159	0.032848	0.0509649	0.0428859	0.0262517	0.0408364	Rhizopus microsporus
4908	17644	A0A0A1NRN0	Putative Glycine cleavage system H protein	9.44	21	1	0.0231852	0.006318	0.0266608	0.0464837	0.018164	0.0687133	Rhizopus microsporus
602	54	A0A142KRB7	60 kDa chaperonin	9.43	70	1	0.0607366	0.0615026	0.0352041	0.318046	0.107791	0.110016	Lactobacillus oris
2799	9555	A0A197K253	Enolase	9.42	13	1	0	0	0	0.00566295	0	0.000988278	Mortierella elongata AG-77
1440	4346	A0A0C7BWZ6	60S acidic ribosomal protein P0	9.42	38	2	0.120051	0.119371	0.122257	0.120886	0.0861797	0.119339	Rhizopus microsporus
5215	23995	R7C194	50S ribosomal protein L7/L12	9.42	6	1	0.0238964	0.027816	0.0238622	0.290703	0.0782247	0.102557	Sutterella sp. CAG:397
6202	26814	A0A100I4B0	Uncharacterized protein	9.41	2	1	0	0	0	0.107215	0	0.0830713	Aspergillus niger
5105	10296	G8JUL2	Uncharacterized protein	9.41	8	1	0	0	0	0.0127362	0	0.0820457	Eremothecium cymbalariae (strain CBS 270.75 / DBVPG 7215 / KCTC 17166 / NRRL Y-17582)
4490	10994	A0A0A1NNY0	3-isopropylmalate dehydrogenase	9.39	10	3	0.0146507	0.0130973	0.0201797	0.0318046	0.0137888	0.0292754	Rhizopus microsporus
5338	10282	A0A077WM03	Transketolase	9.39	7	1	0	0	0	0.0181329	0	0.0378529	Lichtheimia ramosa
1599	7607	I1BKY1	60S ribosomal protein L12	9.39	43	1	0	0	0	0.057349	0	0.0547282	Rhizopus delemar (strain RA 99-880 / ATCC MYA-4621 / FGSC 9543 / NRRL 43880)
737	1385	G8YFJ4	ATP synthase subunit beta	9.39	38	1	0.0530556	0.0522772	0.0497865	0	0.048791	0	Pichia sorbitophila (strain ATCC MYA-4447 / BCRC 22081 / CBS 7064 / NBRC 10061 / NRRL Y-12695)
5866	16965	G0SE42	Isocitrate lyase	9.38	5	1	0.0109952	0.0124263	0.0115187	0.0511608	0.0161753	0.0217235	Chaetomium thermophilum (strain DSM 1495 / CBS 144.50 / IMI 039719)
3018	1422	A0A0A1NWX1	Putative Leucyl-tRNA synthetase	9.37	15	1	0	0	0	0.017989	0	0.0456845	Rhizopus microsporus
5779	14160	P26785	60S ribosomal protein L16-B	9.37	7	2	0.0704089	0.105812	0.0584771	0.0407272	0.0392449	0.0423281	Saccharomyces cerevisiae (strain ATCC 204508 / S288c)
5515	16796	A0A0R1WG79	30S ribosomal protein S11	9.36	29	1	0	0	0	0.0684303	0	0.024334	Lactobacillus oris DSM 4864
801	2657	A0A0A1NVG4	Uncharacterized protein	9.36	50	10	0.335687	0.311707	0.278392	0.253286	0.208157	0.249866	Rhizopus microsporus
6210	18223	J1F500	Putative oxidoreductase	9.36	7	1	0.00661417	0.00599651	0.00609811	0.0726757	0.0156449	0.0152903	Lactobacillus mali KCTC 3596 = DSM 20444
5434	7762	G0VBH6	Glucose-6-phosphate isomerase	9.35	9	1	0	0	0	0.04598	0	0.0236814	Naumovozyma castellii (strain ATCC 76901 / CBS 4309 / NBRC 1992 / NRRL Y-12630)
6298	19493	A0A0R2ERR6	30S ribosomal protein S8	9.34	7	1	0	0	0	0.0447567	0	0.0161294	Lactobacillus fermentum
5098	18747	I1CTE2	V-type ATPase D subunit	9.34	6	1	0.00490729	0.00767385	0.00486082	0.0453324	0.0111901	0.0392514	Rhizopus delemar (strain RA 99-880 / ATCC MYA-4621 / FGSC 9543 / NRRL 43880)
2003	6944	G8YB62	Piso0_001906 protein	9.34	12	1	0	0	0	0.0414467	0	0.0114677	Pichia sorbitophila (strain ATCC MYA-4447 / BCRC 22081 / CBS 7064 / NBRC 10061 / NRRL Y-12695)
1069	409	A0A0A1MP33	Plasma membrane ATPase	9.34	29	1	0.0234696	0.0229237	0.0200325	0.0346109	0.0173685	0.0313265	Rhizopus microsporus
3181	5856	A0A068RYX7	Aldehyde dehydrogenase	9.34	13	1	0	0	0	0.00340353	0	0.022749	Lichtheimia corymbifera JMRC:FSU:9682
3184	13053	A0A077W8J6	60S ribosomal protein L6	9.34	16	1	0	0	0	0.0348987	0	0.021537	Lichtheimia ramosa
1086	3417	A0A0C7AWU8	Putative 14-3-3 family protein epsilon	9.34	51	5	0.0995682	0.0733838	0.118869	0.117289	0.0783572	0.0978954	Rhizopus microsporus
6103	20323	D6Z0M0	2-isopropylmalate synthase	9.34	7	1	0.0257455	0.0317298	0.0245987	0	0.0356651	0	Desulfurivibrio alkaliphilus (strain DSM 19089 / UNIQEM U267 / AHT2)
5726	9788	A0A0R2BHB9	Elongation factor G	9.33	10	1	0	0	0	0.0667033	0	0.0214438	Lactobacillus murinus DSM 20452 = NBRC 14221
6150	21745	A0A163JDD9	Carboxypeptidase	9.33	5	1	0	0	0	0.03605	0	0.0269445	Absidia glauca
2987	3918	A0A0A1N571	Uncharacterized protein	9.33	11	5	0.0244653	0.0313104	0.0360879	0.0255444	0.0136562	0.0258257	Rhizopus microsporus
5673	12386	A0A077WGC6	Aspartate aminotransferase	9.33	8	1	0	0	0	0.00892256	0	0.0235881	Lichtheimia ramosa
5230	4833	A0A0A1NVN6	Putative Formate-tetrahydrofolate ligase	9.33	11	1	0.00722581	0.00809319	0.00866109	0.044325	0	0.0338438	Rhizopus microsporus
3888	8469	W0VR86	40S ribosomal protein S4	9.33	17	1	0	0	0	0.0368415	0	0.00718832	Zygosaccharomyces bailii ISA1307
4359	9720	A0A167MLA2	40S ribosomal protein S6	9.33	16	1	0	0	0	0.0171256	0	0.0156633	Phycomyces blakesleeanus (strain ATCC 8743b / DSM 1359 / FGSC 10004 / NBRC 33097 / NRRL 1555)
3224	11771	A0A0B7MZH5	Uncharacterized protein	9.32	28	1	0	0	0	0.0110093	0	0.0178076	Parasitella parasitica
3833	5253	A0A0C7CLU5	Uncharacterized protein	9.32	21	1	0	0	0	0.0258323	0	0.0140783	Rhizopus microsporus
923	2428	A0A0R1Y7W5	Elongation factor Tu	9.32	38	1	0	0.0020827	0.00374135	0.0227381	0.00604584	0.0177144	Lactobacillus pontis DSM 8475
4924	16117	A0A077WGT8	Glucose-6-phosphate isomerase	9.32	4	1	0	0	0	0.018061	0	0.0129595	Lichtheimia ramosa
2925	15496	A0A0J9X217	US15	9.32	13	1	0	0	0	0.0162621	0	0.00850292	Lachancea kluyveri
1318	7855	A0A0A1P119	Ribosomal protein	9.31	33	1	0.0705512	0.0718463	0.0702609	0.0971408	0.0556853	0.0834442	Rhizopus microsporus
6223	22935	A0A0A1NSE2	Uncharacterized protein	9.31	3	1	0	0	0	0.016334	0	0.00809269	Rhizopus microsporus
5219	12456	A0A0C7BT61	Uncharacterized protein	9.31	53	1	0	0	0	0.0176293	0	0.00960307	Rhizopus microsporus
4292	6474	I1BV84	V-type proton ATPase subunit a	9.31	9	1	0	0	0	0.0120167	0	0.0132392	Rhizopus delemar (strain RA 99-880 / ATCC MYA-4621 / FGSC 9543 / NRRL 43880)
5193	13480	A0A0C7CHE9	Uncharacterized protein	9.31	18	1	0	0	0	0.0317327	0	0.011188	Rhizopus microsporus
2269	11578	A0A0L0T7U1	40S ribosomal protein S5	9.31	23	1	0	0	0	0.00849082	0	0.0118407	Allomyces macrogynus ATCC 38327
6198	19531	A0A177D9G4	Aldo/keto reductase	9.31	3	1	0	0	0	0.0156145	0	0.0120272	Alternaria alternata
1189	419	A0A0C7AXT2	Plasma membrane ATPase	9.31	28	1	0	0	0	0.0177012	0	0.00852156	Rhizopus microsporus
6430	24655	A0A0C7CL44	Uncharacterized protein	9.31	25	1	0	0	0	0.0120886	0	0.00802742	Rhizopus microsporus
470	533	H0GQV6	Ssa1p	9.3	39	1	0	0	0	0.0123765	0	0.00886653	Saccharomyces cerevisiae x Saccharomyces kudriavzevii (strain VIN7)
3828	21185	A0A194XR75	Isocitrate dehydrogenase [NAD] subunit mitochondrial	9.3	7	1	0.0632969	0.0199884	0.0237149	0	0.00832629	0	Phialocephala scopiformis
4529	14573	A0A168SRS1	Uncharacterized protein	9.3	10	1	0	0	0	0.0152547	0	0.0123069	Absidia glauca
899	347	A0A0C7B1W8	UDP-glucose 6-dehydrogenase	9.3	53	1	0	0	0	0.00374891	0	0.0172482	Rhizopus microsporus
6208	17422	A0A0A1P3Z4	Eukaryotic translation initiation factor 6	9.3	17	1	0	0	0	0.00885061	0	0.00525838	Rhizopus microsporus
1938	916	A0A0C7AWZ9	Polyadenylate-binding protein	9.3	26	1	0	0	0	0.00971408	0	0.00491342	Rhizopus microsporus
5522	18831	V2Y7V9	ATP synthase subunit beta	9.3	5	1	0	0	0	0.00892256	0	0.00244272	Catonella morbi ATCC 51271
678	167	A0A0A1N1I1	Pyruvate kinase	9.29	57	1	0	0	0	0.00798713	0	0.00733749	Rhizopus microsporus
5466	9006	A0A1C7N585	Pyruvate kinase	9.29	10	1	0	0	0	0.0146791	0	0.0132392	Choanephora cucurbitarum
6396	23932	I1BHZ0	Uncharacterized protein	9.29	7	1	0	0	0	0.0136717	0	0.00818592	Rhizopus delemar (strain RA 99-880 / ATCC MYA-4621 / FGSC 9543 / NRRL 43880)
2909	6876	A0A0C7CIU9	Uncharacterized protein	9.29	23	1	0	0	0	0.00662716	0	0.00229355	Rhizopus microsporus
2656	5933	N1RW60	Adenosylhomocysteinase	9.28	12	1	0.0137404	0.0141176	0.00889676	0	0.00924112	0	Fusarium oxysporum f. sp. cubense (strain race 4)
6428	24556	A0A077WDR5	Imidazoleglycerol-phosphate dehydratase	9.28	7	1	0	0	0	0.00827496	0	0.00758923	Lichtheimia ramosa
6299	19615	E7KLB9	Sfa1p	9.28	6	1	0	0	0	0.00544708	0	0.00911826	Saccharomyces cerevisiae (strain Lalvin QA23)
5990	17094	A0A0A1NQW4	Uncharacterized protein	9.28	5	1	0	0	0	0.00849082	0	0.0064238	Rhizopus microsporus
4784	8055	A0A0C7BG81	Eukaryotic translation initiation factor 3 subunit A	9.28	7	1	0	0	0	0.00259042	0	0.0120272	Rhizopus microsporus
6406	27571	A0A086D0A4	Formate dehydrogenase	9.28	3	1	0.00176378	0.00566104	0.00552365	0	0.0115481	0	Gammaproteobacteria bacterium MFB021
3595	3394	A0A0A1N8S8	Putative Serine-tRNA ligase	9.27	22	1	0	0	0	0.00415187	0	0.00301145	Rhizopus microsporus
4179	9478	A0A0C9LR03	Multidrug resistance-associated ABC transporter	9.27	2	1	0	0	0	0.00615945	0	0.00748667	Mucor ambiguus
4405	9830	A0A0C7CEW3	Uncharacterized protein	9.27	12	1	0	0	0	0.00356902	0	0.00432605	Rhizopus microsporus
5106	10435	A0A1D2VPW0	Aldehyde dehydrogenase	9.27	9	1	0	0	0	0.00322364	0	0.00440996	Ascoidea rubescens DSM 1968
2291	4128	A0A0A1P1J0	Putative Enoyl-CoA hydratase	9.27	38	1	0.0250343	0.0334071	0.0223892	0.0349707	0.0201528	0.0433537	Rhizopus microsporus
1500	5796	A0A0C5PPV2	Elongation factor 1-alpha	9.26	27	1	0	0	0	0.00202916	0	0.00715103	Epichloe coenophiala
2590	8200	A0A0C7B430	Putative 40S ribosomal protein S6	9.25	21	2	0.0826416	0.0696098	0.0808663	0.0755539	0.0627123	0.11188	Rhizopus microsporus
1480	8218	A0A0D2AG35	Hsp7-like protein	9.23	10	2	0.24892	0.178917	0.17823	0.0841887	0.253236	0.0804607	Verruconis gallopava
1724	5360	A0A0A1NE66	40S ribosomal protein S8	9.23	44	2	0.137689	0.111404	0.169392	0.150388	0.093737	0.1874	Rhizopus microsporus
5675	13499	G3APY8	Mitochondrial phosphate transport protein	9.22	13	1	0.0115499	0.00819103	0.0157608	0.0330998	0.0200202	0.0290889	Spathaspora passalidarum (strain NRRL Y-27907 / 11-Y1)
1657	4678	A0A0A1NX25	ATP synthase subunit gamma	9.21	34	2	0.123465	0.104974	0.133893	0.192123	0.113492	0.189264	Rhizopus microsporus
3193	6627	A0A0A1MUH3	Putative Ran/spi1 binding protein	9.19	47	5	0.0863398	0.0539546	0.0524379	0.0497936	0.0448134	0.0978954	Rhizopus microsporus
4189	7396	R9VXX9	Tubulin beta chain	9.11	12	2	0.0137546	0.0306115	0.0159081	0.0100739	0.0302292	0.0101625	Aciculosporium take
3093	8059	A0A0C7B6Q3	Uncharacterized protein	9.11	22	5	0.0751029	0.0689109	0.0699663	0.070589	0.0672202	0.0670351	Rhizopus microsporus
2059	8465	A0A077WE45	Putative Peroxiredoxin	9.08	25	2	0.0610211	0.0581479	0.0630433	0.0906647	0.0413663	0.103489	Lichtheimia ramosa
4653	16119	A0A167M3C5	Cytochrome c oxidase subunit 5A COX5A	9.05	16	1	0.055047	0.0389983	0.0154662	0.0618823	0.0326157	0.0313265	Phycomyces blakesleeanus (strain ATCC 8743b / DSM 1359 / FGSC 10004 / NBRC 33097 / NRRL 1555)
4881	20850	A0A0C3RLR6	Glyceraldehyde-3-phosphate dehydrogenase (Fragment)	9.04	48	2	0.06984	0.0743623	0.0656947	0.00957017	0.0596629	0.0394379	Nitrosospira sp. NpAV
243	73	A0A0C7AYE6	Putative Heat shock protein SSB1	9	49	1	0.0233274	0.0219453	0.0188541	0.0269116	0.0281078	0.033098	Rhizopus microsporus
6369	27097	A0A136J4N5	40 kDa peptidyl-prolyl cis-trans isomerase	9	2	1	0.0324308	0.0276762	0.0220946	0.023026	0.0334112	0.136121	Microdochium bolleyi
4502	15060	A0A077WFF6	Putative 40S ribosomal protein S26-A	8.99	8	1	0.0145085	0.0136704	0.0113861	0.0454043	0	0.0109083	Lichtheimia ramosa
4930	9832	A0A0A1PM92	Proteasome subunit beta type	8.98	25	4	0.0115641	0.0116016	0.014877	0.0166938	0.0132319	0.0138918	Rhizopus microsporus
2404	1539	A0A0A1N6E8	Putative RAB proteins geranylgeranyltransferase component A	8.96	29	6	0.0324308	0.0346651	0.0433054	0.039432	0.0286382	0.0464304	Rhizopus microsporus
4440	21978	A0A0S1SKJ1	Enolase	8.95	7	1	0.0496419	0.052417	0.0416852	0.0428859	0.101825	0.0416755	Candidatus Peribacter riflensis
4829	17378	A0A0J0XYL4	60S acidic ribosomal protein P0	8.95	8	1	0	0	0	0.0296459	0	0.0237746	Cutaneotrichosporon oleaginosus
5924	23575	A0A068SAB8	40s ribosomal protein s15	8.93	15	1	0.0115784	0.0117274	0.00366771	0.0186366	0.0100764	0.0282498	Lichtheimia corymbifera JMRC:FSU:9682
3784	8211	A0A0A1N3J0	Putative ATPase GET3	8.92	14	4	0.0349911	0.0438905	0.0496392	0.0406552	0.0241303	0.0484815	Rhizopus microsporus
5359	12645	A0A0C7BC05	Putative Deoxyribose-phosphate aldolase	8.91	14	2	0.00317196	0.00585673	0.00354987	0.00540391	0.00289033	0.0064611	Rhizopus microsporus
1753	4177	A0A0A1N9S5	Putative ATP synthase	8.9	49	1	0.0924562	0.0958882	0.117985	0.155425	0.0852516	0.118407	Rhizopus microsporus
3713	2583	A0A0A1P213	Glucose-6-phosphate 1-dehydrogenase	8.9	24	7	0.101702	0.0951893	0.0873474	0.0928234	0.160427	0.110948	Rhizopus microsporus
2399	12147	A0A0A1P206	Putative Cofilin	8.85	36	3	0.142098	0.103157	0.14877	0.138875	0.0950628	0.136121	Rhizopus microsporus
714	1304	A0A0A1P8Q5	Putative Heat shock 70 kDa protein 2	8.83	51	1	0.0250343	0.0232033	0.0207689	0.0288544	0.0324831	0.0352424	Rhizopus microsporus
29	38	A0A0C7BLY2	Putative Heat shock protein 90	8.83	52	2	0.01054	0.0156552	0.0080719	0.0120167	0.00993055	0.0128663	Rhizopus microsporus
4256	20752	A0A0A1MUQ5	Uncharacterized protein	8.79	31	2	0.0307239	0.0155154	0.0250406	0.0169816	0.0168382	0.0272242	Rhizopus microsporus
3741	15402	A0A0A1PFH7	Uncharacterized protein	8.79	8	1	0.051491	0.0492021	0.0633379	0.126643	0.0612539	0.025546	Rhizopus microsporus
3276	5391	A0A0C7BL32	Proteasome subunit alpha type	8.78	37	7	0.0598832	0.0517181	0.058919	0.0613066	0.0510449	0.0508124	Rhizopus microsporus
1528	9325	W0T598	Protein BMH2	8.76	25	1	0.0267412	0.0155154	0.0303433	0.0582845	0.0290359	0.0401837	Kluyveromyces marxianus DMKU3-1042
540	370	A0A0C7BTB7	Isocitrate lyase	8.74	40	1	0.0308661	0.0241817	0.0172338	0.063969	0.051973	0.0484815	Rhizopus microsporus
1246	2438	A0A0C7BZT7	Putative Delta-1-pyrroline-5-carboxylate dehydrogenase	8.74	30	1	0.104262	0.0921142	0.0726176	0.0784322	0.0355326	0.0534229	Rhizopus microsporus
2721	3474	A0A0A1NF17	Putative 3-hydroxyacyl-CoA dehydrogenase	8.72	35	5	0.0237541	0.0223646	0.041096	0.0315887	0.0163079	0.0266648	Rhizopus microsporus
3334	10936	R6HSH1	Glyceraldehyde-3-phosphate dehydrogenase	8.67	14	1	0.0470815	0.0266977	0.0491973	0.00315168	0.0186944	0.0157565	Azospirillum sp. CAG:260
2213	7320	A0A0A1P2A6	Putative 40S ribosomal protein S22-A	8.65	51	1	0.0807925	0.0767385	0.0651055	0.101458	0.07491	0.105354	Rhizopus microsporus
1020	1082	A0A0A1MY65	Tubulin alpha chain	8.64	40	1	0.00722581	0.0109307	0.0175284	0.0255444	0.00647011	0.00515583	Rhizopus microsporus
5270	16220	R5JN86	ATP synthase subunit beta	8.62	10	1	0.0352756	0.0266977	0.0321108	0.0545428	0.0043355	0.0523041	Coprococcus sp. CAG:782
5161	26722	D8FWN9	Photosystem II reaction center protein H	8.55	24	1	0.0131999	0.0187303	0.0151716	0.024681	0.0208157	0.0181806	[Oscillatoria] sp. PCC 6506
227	1661	A0A0A1P326	Putative NAD-and Zn-dependent alcohol dehydrogenase	8.53	59	2	0.149352	0.126919	0.103845	0.133838	0.144517	0.119339	Rhizopus microsporus
3716	5164	A0A0A1PCH1	Delta-aminolevulinic acid dehydratase	8.52	16	4	0.0253188	0.0376005	0.0375608	0.0310851	0.0221416	0.0195791	Rhizopus microsporus
6073	27799	W7DKZ7	L-1 2-propanediol oxidoreductase	8.49	2	1	0.167844	0.118532	0.0696717	0.00964212	0.0255887	0.0330047	Listeria fleischmannii FSL S10-1203
1757	9236	A0A077WI91	Putative Fructose-bisphosphate aldolase classII	8.49	11	1	0.0123038	0.0198486	0.0134483	0.00712366	0.007491	0.0267581	Lichtheimia ramosa
2694	1519	A0A0A1NH00	Uncharacterized protein	8.49	16	10	0.0264567	0.0262784	0.0343203	0.0206514	0.0509123	0.0269445	Rhizopus microsporus
25	27	A0A0A1PHC7	ATP synthase subunit alpha	8.46	55	2	0.111374	0.100641	0.108264	0.105056	0.096919	0.12773	Rhizopus microsporus
2720	2197	A0A0C7BBV6	Uncharacterized protein	8.44	28	2	0.0240386	0.0269773	0.0282811	0.0388563	0.0180314	0.0291822	Rhizopus microsporus
983	486	A0A0A1NP16	Succinate-CoA ligase subunit beta	8.42	47	2	0.0221895	0.0250204	0.0184122	0.0258323	0.019755	0.0309536	Rhizopus microsporus
976	952	A0A068RKC0	Elongation factor 2	8.41	20	1	0.0277369	0	0.00704082	0.0251846	0.0159101	0.0208844	Lichtheimia corymbifera JMRC:FSU:9682
2251	5545	A0A0A1NQP1	Putative Lactoylglutathione lyase	8.37	53	1	0.0406807	0.0272568	0.0303433	0.0434615	0.0430899	0.0599493	Rhizopus microsporus
594	1220	A0A0A1PH78	Putative 40S ribosomal protein S3	8.33	55	1	0.0685598	0.0518579	0.0627487	0.08203	0.0468022	0.0848427	Rhizopus microsporus
2850	7530	A0A0C7C5N8	Putative Enoyl-CoA hydratase	8.32	24	1	0.0257455	0.0261386	0.0268081	0.0417346	0.0224067	0.0341235	Rhizopus microsporus
100	180	A0A0A1PKV5	Uncharacterized protein	8.3	72	2	0.0957277	0.0919744	0.108116	0.120167	0.0745123	0.130527	Rhizopus microsporus
4072	6848	A0A0A1P126	Cytochrome b-c1 complex subunit Rieske mitochondrial	8.28	26	1	0.0469393	0.0434712	0.0546473	0.017989	0.00786224	0.0123069	Rhizopus microsporus
2421	4962	A0A077WXX5	Putative Prohibitin-2	8.28	30	1	0.018918	0.0141176	0.00555311	0.0194282	0.00877707	0.0137986	Lichtheimia ramosa
3143	13115	A0A0A1ML22	Putative 40S ribosomal protein S15	8.27	42	3	0.081077	0.134467	0.0779203	0.0624579	0.0628449	0.0969631	Rhizopus microsporus
4760	14499	A5E3A0	40S ribosomal protein S5	8.26	16	1	0.0170688	0.017053	0.0132568	0.00143912	0.00259865	0.00760787	Lodderomyces elongisporus (strain ATCC 11503 / CBS 2605 / JCM 1781 / NBRC 1676 / NRRL YB-4239)
4186	9918	A0A168QHF0	Uncharacterized protein	8.26	7	1	0.0113365	0.0133489	0.0114156	0.0182049	0.00729213	0.0137054	Mucor circinelloides f. lusitanicus CBS 277.49
684	5539	L7VQV2	Glyceraldehyde-3-phosphate dehydrogenase	8.25	25	3	0.978613	0.964473	0.919136	0.539671	1.41865	0.639583	Clostridium stercorarium subsp. stercorarium (strain ATCC 35414 / DSM 8532 / NCIMB 11754)
228	581	G3BCT4	ATP synthase subunit beta	8.24	52	1	0.0301549	0.0273966	0.0428636	0.0942625	0.0641707	0.0651704	Candida tenuis (strain ATCC 10573 / BCRC 21748 / CBS 615 / JCM 9827 / NBRC 10315 / NRRL Y-1498 / VKM Y-70)
5294	16798	M1WGQ6	Histone H2A	8.23	7	1	0.118486	0.103716	0.133304	0.0219466	0.0198876	0.0419552	Claviceps purpurea (strain 20.1)
2014	1141	A0A0C7BHJ6	Adenylosuccinate synthetase	8.22	29	10	0.0632969	0.0779965	0.0646636	0.0600834	0.044946	0.0526771	Rhizopus microsporus
6343	24575	D8IJ79	Amino acid ABC transporter substrate-binding component	8.12	5	1	0.00301549	0.00261386	0.00265135	0.00813104	0.00177663	0.00174347	Lactobacillus fermentum (strain CECT 5716)
2440	2049	A0A0A1P723	Putative Eukaryotic peptide chain release factor subunit 1	8.12	28	8	0.055047	0.0518579	0.0571514	0.0546147	0.0499842	0.0488545	Rhizopus microsporus
5022	25916	A0A162TZX5	Superoxide dismutase [Cu-Zn]	8.11	8	1	0.0576073	0.0663949	0.0764474	0.0849082	0.0491887	0.0978954	Phycomyces blakesleeanus (strain ATCC 8743b / DSM 1359 / FGSC 10004 / NBRC 33097 / NRRL 1555)
5202	13638	A0A0A1N5B1	Uncharacterized protein	8.11	15	1	0.0354178	0.0505999	0.0129327	0.0414467	0.0479955	0.0340303	Rhizopus microsporus
3910	11288	A0A0C7BGL1	Putative Elongation factor 1-beta	8.1	29	1	0.0243231	0.0239022	0.0281338	0.0397917	0.0186944	0.0282498	Rhizopus microsporus
537	127	A0A0A1NMR5	Putative Heat shock protein 78 mitochondrial	8.09	41	1	0.0893269	0.111683	0.109884	0.014823	0.0180314	0.0186467	Rhizopus microsporus
3971	5748	A0A0C7C214	Uncharacterized protein	8.06	19	5	0.0304394	0.0370414	0.0257771	0.0443969	0.0391123	0.0463372	Rhizopus microsporus
2201	7594	A0A093V7H3	14-3-3 protein like	8.03	18	1	0.00465126	0.00455679	0.012373	0.00408711	0.00395101	0.00612546	Talaromyces marneffei PM1
1213	1658	A0A0A1ND74	Uncharacterized protein	8.03	32	2	0.0796545	0.0961677	0.0670203	0.0834691	0.0704022	0.11188	Rhizopus microsporus
2094	2388	A0A0A1NK06	Uncharacterized protein	8.02	39	2	0.0277369	0.0331276	0.0347622	0.0454763	0.0169708	0.0251731	Rhizopus microsporus
3104	7466	A0A0E9NJW9	Uncharacterized protein	7.91	6	1	0.0533401	0.0406756	0.0645163	0.118008	0.217438	0.134257	Saitoella complicata NRRL Y-17804
2447	6431	W0VM05	Citrate synthase	7.91	12	1	1.3015	1.52359	1.53189	0.423822	1.27148	1.18407	Zygosaccharomyces bailii ISA1307
3572	1646	A0A0A1N7C7	Putative Acetyl-CoA C-acetyltransferase	7.91	31	9	0.0652883	0.0531159	0.0746798	0.0684303	0.0339415	0.0576184	Rhizopus microsporus
6050	15441	A0A0C7CBM4	Uncharacterized protein	7.83	18	3	0.0231852	0.0443098	0.0318162	0.0159743	0.0168382	0.0116542	Rhizopus microsporus
1963	4016	A0A060SWD6	ARAD1A03520p	7.83	9	1	0	0.00510192	0.0172338	0.0165499	0.0141865	0.0120272	Blastobotrys adeninivorans
4445	11287	A0A0A1N1Q7	Putative ATP synthase (E/31 kDa) subunit	7.8	32	2	0.0169266	0.0187303	0.0151716	0.0205075	0	0.0219099	Rhizopus microsporus
160	484	A0A0C7AZP2	6-phosphogluconate dehydrogenase decarboxylating	7.79	51	1	0.0496419	0.049901	0.0471352	0.0596516	0.0348696	0.0594831	Rhizopus microsporus
3765	4649	A0A0A1PJZ6	Uncharacterized protein	7.79	36	7	0.0452324	0.0427723	0.0575933	0.0422383	0.0226719	0.0471763	Rhizopus microsporus
6145	20209	A0A0L0P6C5	Uncharacterized protein	7.76	3	1	0.0204826	0.0188701	0.024746	0.0602273	0.0381842	0.0550079	[Candida] auris
2428	8644	A0A0A1MUT4	Cytochrome b-c1 complex subunit 7	7.76	57	3	0.0250343	0.0845661	0.0209162	0.0230979	0.0168382	0.025546	Rhizopus microsporus
3743	21204	A0A068E5D4	Oxidoreductase short-chain dehydrogenase/reductase family	7.69	7	1	0.516332	0.466861	0.562676	0.111532	0.461393	0.317927	Staphylococcus xylosus
2614	5303	A0A0C7AWR9	Putative Elongation factor 1-beta	7.61	39	3	0.166421	0.166337	0.13625	0.120167	0.130463	0.132392	Rhizopus microsporus
428	77	A0A0A1NFR8	Putative Heat shock 70kDa protein 4	7.57	41	3	0.0257455	0.0360629	0.028723	0.0171256	0.0173685	0.027504	Rhizopus microsporus
2486	1642	A0A0A1NTX2	Putative T-complex protein 1 subunit theta	7.55	26	10	0.127163	0.124123	0.104287	0.0942625	0.140539	0.0960307	Rhizopus microsporus
4867	11814	A0A0A1NTV2	Uncharacterized protein	7.48	18	3	0.0436678	0.0412347	0.062896	0.0597236	0.0281078	0.0477357	Rhizopus microsporus
1730	894	A0A0C7C181	Uncharacterized protein	7.42	21	2	0.0395428	0.0332673	0.0369717	0.0455482	0.0177663	0.043074	Rhizopus microsporus
4751	26643	K5WQY5	Triosephosphate isomerase	7.42	12	1	0.0886157	0.073244	0.073796	0.104336	0.186944	0.057059	Agaricus bisporus var. burnettii (strain JB137-S8 / ATCC MYA-4627 / FGSC 10392)
4434	15968	A0A0A1NLJ4	Putative 50S ribosomal protein L31e	7.42	19	1	0.0476505	0.0532557	0.101635	0.0346829	0.0478629	0.0683403	Rhizopus microsporus
1677	2227	R9AKB4	Cell division control protein 48	7.42	18	1	0.006984	0.0258591	0.0187068	0	0.014982	0.00311401	Wallemia ichthyophaga (strain EXF-994 / CBS 113033)
986	2548	A0A0A1N9P5	Putative 50S ribosomal protein L5e	7.39	44	1	0.0950165	0.14537	0.0864636	0.112252	0.0767662	0.08736	Rhizopus microsporus
5823	27829	A0A1C7N6Z9	NADH-ubiquinone oxidoreductase 21 subunit	7.37	4	1	0.0094732	0.00939313	0.0133893	0.0282068	0	0.0162227	Choanephora cucurbitarum
2826	13767	I1BXP2	Transketolase	7.31	9	2	0.0480772	0.0389983	0.0369717	0.0351866	0.0310247	0.0553808	Rhizopus delemar (strain RA 99-880 / ATCC MYA-4621 / FGSC 9543 / NRRL 43880)
1427	8285	I1CE65	60S ribosomal protein L2	7.26	32	3	0.829261	0.982644	0.726176	0.277751	0.738494	0.624666	Rhizopus delemar (strain RA 99-880 / ATCC MYA-4621 / FGSC 9543 / NRRL 43880)
1129	3948	S2J8C0	Isocitrate dehydrogenase [NAD] subunit mitochondrial	7.25	27	1	0.129723	0.0872219	0.139491	0.159023	0.123701	0.152903	Mucor circinelloides f. circinelloides (strain 1006PhL)
63	8	A0A0A1NIP3	Putative 5-methyltetrahydropteroyltriglutamate-homocysteine S-methyltransferase	7.21	59	2	0.0570383	0.0601048	0.0992785	0.100739	0.065364	0.0932337	Rhizopus microsporus
3523	7414	A0A0A1P5D6	Putative Medium-chain acyl-CoA dehydrogenase	7.19	16	3	0.029017	0.0376005	0.0253352	0.0244651	0.0339415	0.0233084	Rhizopus microsporus
5012	15283	U7PKD9	Uncharacterized protein	7.17	16	2	0.0469393	0.0352242	0.039623	0.00885061	0.0245281	0.0105354	Sporothrix schenckii (strain ATCC 58251 / de Perez 2211183)
4148	15969	A0A0A1N0G6	Putative 50S ribosomal protein L31e	7.17	19	1	0.0371247	0.0443098	0.0802771	0.0254005	0.036991	0.0432605	Rhizopus microsporus
3580	20905	A0A0C7BWF2	Putative Glutaredoxin	7.17	28	2	0.13712	0.114758	0.133157	0.115849	0.0689438	0.146377	Rhizopus microsporus
217	16	A0A0C7B940	Succinate dehydrogenase [ubiquinone] flavoprotein subunit mitochondrial	7.09	53	1	0.0311506	0.0148165	0.0108411	0.0356902	0.0306269	0.041489	Rhizopus microsporus
3192	6540	I2JVQ3	Vacuolar atp synthase subunit b	7.08	10	1	0.0204826	0.0116436	0.00877893	0.0248968	0.00857819	0.0260122	Brettanomyces bruxellensis AWRI1499
180	1360	A0A0A1N967	Uncharacterized protein	7.07	65	5	0.581763	0.465463	0.506703	0.41015	0.379191	0.473627	Rhizopus microsporus
940	2094	A0A0A1NRW5	Putative 50S ribosomal protein L7e	7.06	54	1	0.125598	0.133628	0.147003	0.165499	0.0971842	0.154768	Rhizopus microsporus
3113	7165	A0A0C7BWV9	Uncharacterized protein	7.06	35	4	0.0584607	0.0452883	0.0567095	0.0518084	0.0328809	0.0463372	Rhizopus microsporus
368	256	A0A0A1N5Q1	Uncharacterized protein	7.05	34	2	0.0302972	0.0329878	0.02725	0.032884	0.0172359	0.0294619	Rhizopus microsporus
1641	5505	A0A0C7CAU5	60S ribosomal protein L20	7.04	46	1	0.02603	0.0582877	0.0416852	0.0271275	0.0351348	0.0146377	Rhizopus microsporus
4917	9413	A0A0C7B9G9	Putative UV excision repair protein Rad23	7.02	10	4	0.0246076	0.0308911	0.030196	0.0291422	0.0123834	0.0174347	Rhizopus microsporus
1731	866	A0A0C7BV33	Putative 2-isopropylmalate synthase	7.02	29	6	0.0658572	0.0893186	0.0561203	0.0412309	0.0456089	0.0495071	Rhizopus microsporus
5340	12793	A0A0A1NE15	Uncharacterized protein	6.97	11	1	0.0153619	0.0137402	0.0160554	0.0225942	0.0143191	0.0217235	Rhizopus microsporus
2592	251	A0A099P5S2	Uncharacterized protein	6.95	53	18	0.149352	0.162143	0.150243	0.179171	0.0453438	0.110948	Pichia kudriavzevii
2057	7172	A0A0A1N7W9	Putative 50S ribosomal protein L22	6.92	41	1	0.0759563	0.10106	0.0608338	0.070589	0.0489236	0.0746802	Rhizopus microsporus
6456	26734	A0A0A1N1G2	Putative UcrQ family protein	6.89	16	1	0.0234696	0.0109027	0.0185595	0.0300777	0.021346	0.0281566	Rhizopus microsporus
669	2491	Q9P3W8	Actin (Fragment)	6.88	47	2	0.0297282	0.026558	0.0312271	0.0281349	0.0430899	0.0379461	Saccharomycopsis capsularis
6102	18448	A0A0G4LLR9	Alpha-1 4 glucan phosphorylase	6.88	2	1	0.0134559	0	0.0146561	0.0401515	0.00894943	0.0192994	Verticillium longisporum
1693	6805	A0A0A1NDS2	GTP-binding nuclear protein	6.86	44	2	0.0989992	0.0736634	0.0626014	0.0579966	0.0502494	0.0726291	Rhizopus microsporus
2741	11457	A0A0C7CPI0	Uncharacterized protein	6.86	38	2	0.0426721	0.0431916	0.0346149	0.036122	0.0351348	0.0672215	Rhizopus microsporus
5153	17182	A0A162ZXB1	Uncharacterized protein	6.85	6	1	0.018918	0.0164939	0.0172338	0.0208673	0.014982	0.0278769	Mucor circinelloides f. lusitanicus CBS 277.49
1404	1114	I1BLW4	V-type proton ATPase catalytic subunit A	6.85	26	2	0.0328575	0.0246011	0.0403595	0.0392161	0.0192247	0.0449387	Rhizopus delemar (strain RA 99-880 / ATCC MYA-4621 / FGSC 9543 / NRRL 43880)
2087	2749	A0A0A1P028	Putative Acyl-CoA dehydrogenase NM domain-like protein	6.84	29	2	0.0429566	0.040396	0.0427163	0.0499376	0.0306269	0.0395311	Rhizopus microsporus
3849	4295	A0A0A1NAD7	Uncharacterized protein	6.83	12	3	0.00613056	0.00971462	0.00624541	0.00381368	0.00828651	0.00844698	Rhizopus microsporus
4284	5973	A0A0A1NUB7	Putative NADH dehydrogenase	6.79	15	5	0.00645771	0.00689109	0.00621595	0.00601553	0.00411011	0.00697388	Rhizopus microsporus
1922	1678	A0A0A1P1D3	Uncharacterized protein	6.78	47	3	0.02603	0.0226441	0.0260716	0.0237455	0.0123834	0.0245205	Rhizopus microsporus
1867	4684	A0A093YAN5	Uncharacterized protein	6.77	9	1	0.0152197	0.0121607	0	0.032884	0.0320854	0.0369206	Pseudogymnoascus sp. VKM F-3808
6244	24267	A0A0A1N6W1	Uncharacterized protein	6.75	12	1	0.00530556	0.00635993	0.00271027	0.00733953	0.00397752	0.00523041	Rhizopus microsporus
1334	2473	A0A0A1N3I8	Putative 14-3-3 family protein epsilon	6.73	60	1	0.0167844	0.0180315	0.0128296	0.0340353	0.0185618	0.0266648	Rhizopus microsporus
4004	12564	A0A077WCN7	Uncharacterized protein	6.69	6	1	0.0790856	0.106511	0.0568568	0.14751	0.0827325	0.107219	Lichtheimia ramosa
3960	9716	R9PHA1	Aconitate hydratase mitochondrial	6.69	7	1	0.0216205	0.0294933	0.0322581	0.0100019	0.0193573	0.0608816	Pseudozyma hubeiensis (strain SY62)
2289	2062	A0A0A1NVT0	Putative DNA-binding protein	6.69	35	1	0.0223317	0.022085	0.0237149	0.0305814	0.0148494	0.0175279	Rhizopus microsporus
1854	5063	I1CQI8	60S ribosomal protein L20	6.66	39	1	0.0659995	0.065696	0.066873	0.171975	0.0693415	0.0785028	Rhizopus delemar (strain RA 99-880 / ATCC MYA-4621 / FGSC 9543 / NRRL 43880)
1403	953	A0A0A1NY62	Thioredoxin reductase	6.61	61	9	0.130434	0.096028	0.109589	0.0957017	0.0734516	0.0808336	Rhizopus microsporus
5621	24311	E3FZ74	Alpha-1 6-glucosidase	6.59	2	1	0.0864821	0.0849855	0.073796	0.0315168	0.128474	0.0389717	Stigmatella aurantiaca (strain DW4/3-1)
782	600	A0A0C7C4A9	Putative 4-dihydromethyl-trisporate dehydrogenase	6.57	56	1	0.0386894	0.0370414	0.0494919	0.0964212	0.0490561	0.0846562	Rhizopus microsporus
109	1395	A0A0A1N8E5	Putative Hsp71-like protein	6.57	49	1	0.0332842	0.0416541	0.058919	0.0188525	0.0112431	0.0281566	Rhizopus microsporus
4852	19504	A0A077WJL3	Superoxide dismutase	6.56	4	1	0.0715469	0.0528363	0.0484609	0.119447	0.0792853	0.173415	Lichtheimia ramosa
649	343	I1C6H6	Oxoglutarate dehydrogenase (Succinyl-transferring) E1 component	6.52	24	1	0.0196292	0.0239022	0.0241568	0.021299	0.00485258	0.0241475	Rhizopus delemar (strain RA 99-880 / ATCC MYA-4621 / FGSC 9543 / NRRL 43880)
1291	1935	A0A0A1NCJ6	Putative Rhizopuspepsin-2	6.51	55	5	0.136977	0.0907164	0.142584	0.125923	0.14982	0.105354	Rhizopus microsporus
195	656	A0A0C7C8Q1	Putative Aconitate hydratase	6.49	47	1	0.0884734	0.0784159	0.109737	0.0666314	0.0521056	0.0668486	Rhizopus microsporus
2413	8566	A0A0A1P1P3	Cytochrome b-c1 complex subunit 7	6.46	49	1	0.0322885	0.0229237	0.0321108	0.0366257	0.0234674	0.0298348	Rhizopus microsporus
2776	3486	A0A0A1NJ44	Putative Fructose-1 6-bisphosphatase	6.42	26	3	0.0446634	0.0280955	0.0424217	0.031157	0.0259865	0.0419552	Rhizopus microsporus
1815	3332	A0A0C7B8I9	Uncharacterized protein	6.42	42	4	0.0921717	0.0697496	0.087642	0.0748344	0.0770314	0.0969631	Rhizopus microsporus
1906	6644	A0A061B1C1	CYFA0S12e02102g1_1	6.39	12	1	0.0401118	0.0289342	0.0489027	0.0477069	0.0441505	0.0366409	Cyberlindnera fabianii
3263	14212	A0A0A1NBI3	Putative 40S ribosomal protein S20	6.36	13	1	0.06159	0.0635993	0.0577406	0.0632494	0.0514427	0.0865209	Rhizopus microsporus
745	684	A0A0A1NNP3	Putative ATP-dependent RNA helicase eIF4A	6.32	41	2	0.0654305	0.0703087	0.0545	0.0691499	0.056746	0.0640516	Rhizopus microsporus
2032	1166	A0A0C7BC17	Uncharacterized protein	6.3	18	2	0.0162154	0.0206872	0.0271027	0.0315168	0.0156449	0.0142648	Rhizopus microsporus
5372	17190	A8PXJ1	Uncharacterized protein	6.29	5	1	0.174956	0.125102	0.146561	0.0964212	0.226719	0.103489	Malassezia globosa (strain ATCC MYA-4612 / CBS 7966)
1064	248	A0A0A1N534	Putative ZYBA0S16-00474g1_1	6.28	52	6	0.0893269	0.0507397	0.0642217	0.0446128	0.0593977	0.0465236	Rhizopus microsporus
2160	8278	C7YJZ0	Predicted protein	6.26	12	1	0.0240386	0.0434712	0.0191487	0.0108654	0.0425595	0.0309536	Nectria haematococca (strain 77-13-4 / ATCC MYA-4622 / FGSC 9596 / MPVI)
6153	26933	W8F0M9	Urease subunit alpha	6.26	4	1	0.0533401	0.0566104	0.0458095	0.0107215	0.012158	0.0141715	Hymenobacter swuensis DY53
2280	2567	A0A0A1NER0	Putative Podospora anserina S mat genomic DNA chromosome 1 supercontig 1	6.17	26	2	0.0169266	0.0174723	0.0150243	0.019644	0.0124629	0.01874	Rhizopus microsporus
5091	11670	A0A0C7BU75	Uncharacterized protein	6.16	20	4	0.0193447	0.0187303	0.0185595	0.0159023	0.00986426	0.0222829	Rhizopus microsporus
1107	472	A0A0C7BNG3	Putative Ornithine aminotransferase	6.15	49	10	0.124887	0.103995	0.118133	0.0827496	0.0688112	0.0969631	Rhizopus microsporus
5620	22247	A0A1C7PLL5	F0F1 ATP synthase subunit beta	6.12	3	1	0.0561849	0.0345253	0.0459568	0.0454763	0.139213	0.0354288	Aeromonas piscicola
633	2464	A0A068SBD2	Beta-actin	6.07	36	1	0.0302972	0.0922539	0.0375608	0	0.032218	0.0146377	Lichtheimia corymbifera JMRC:FSU:9682
4853	20630	A0A0A1P3G4	Putative 50S ribosomal protein LP1	6.06	57	1	0.0793701	0.06947	0.0587717	0.135997	0.0849864	0.0677809	Rhizopus microsporus
2297	20402	A0A0N7Z482	Nucleoside diphosphate kinase	6.06	16	2	0.240386	0.171928	0.206216	0.0957017	0.259865	0.146377	Leptolyngbya sp. NIES-2104
2572	5829	A0A146HWM5	40S ribosomal protein S9 (Fragment)	6.05	20	1	0.02603	0.0190099	0.0204743	0.0451165	0.0405708	0	Mycena chlorophos
2951	2547	A0A0A1P0M2	Inosine-5'-monophosphate dehydrogenase	6.04	24	6	0.0344221	0.0641584	0.066873	0.0544708	0.0364606	0.044659	Rhizopus microsporus
2070	10940	U5HFV8	1 4-alpha-glucan-branching enzyme	6.04	6	1	0.0877622	0.0861037	0.0649582	0.0498656	0.125822	0.0369206	Microbotryum lychnidis-dioicae (strain p1A1 Lamole / MvSl-1064)
3063	12748	A0A0A1NSQ1	Uncharacterized protein	5.98	56	1	0.163576	0.276762	0.210635	0.403674	0.395101	0.392514	Rhizopus microsporus
4744	15853	A0A0A1MTB8	Uncharacterized protein	5.97	16	2	0.0341377	0.0272568	0.0294595	0.0415187	0.0262517	0.0482018	Rhizopus microsporus
2278	1290	A0A0A1NLP1	Uncharacterized protein	5.96	47	1	0.00529134	0.013237	0.0162027	0.0138875	0.00941348	0.0112813	Rhizopus microsporus
6136	23658	I1BKI3	Cytochrome b-c1 complex subunit Rieske mitochondrial	5.94	5	1	0.0738227	0.0704485	0.0696717	0.156864	0.0689438	0.108151	Rhizopus delemar (strain RA 99-880 / ATCC MYA-4621 / FGSC 9543 / NRRL 43880)
3410	7053	A0A1C7MYA1	Short/branched chain specific acyl-CoA dehydrogenase mitochondrial	5.93	16	1	0.0203404	0.0160746	0.0234203	0.0372733	0.0237326	0.039904	Choanephora cucurbitarum
3341	14093	A0A0B7MPA3	Uncharacterized protein	5.92	29	1	0.0172111	0.0139779	0.0197379	0.0221625	0.0118398	0.041489	Parasitella parasitica
3579	15751	K9W5G9	Phosphoglycerate kinase	5.9	17	1	0.134702	0.126779	0.0848433	0.0433176	0.100897	0.0524906	Crinalium epipsammum PCC 9333
1705	8601	A0A0C7B5C4	Putative 60S ribosomal protein L18-A	5.9	24	1	0.0192024	0.0205475	0.0185595	0.0421663	0.0171034	0.0207911	Rhizopus microsporus
4770	20992	A0A0A1NI62	Putative 60S acidic ribosomal protein P2	5.87	19	2	0.104973	0.129156	0.162027	0.136717	0.117867	0.0907164	Rhizopus microsporus
3022	13646	A0A0F3GKM3	Uncharacterized protein (Fragment)	5.85	65	2	0.0293015	0.03159	0.0322581	0.00651203	0.0277101	0.00809269	Pseudomonas pseudoalcaligenes
3806	14558	A0A162RPC4	40S ribosomal protein S27	5.85	43	1	0.107249	0.108748	0.128443	0.0827496	0.10262	0.118407	Mucor circinelloides f. lusitanicus CBS 277.49
1654	6872	A0A0A1PDU7	40S ribosomal protein S0	5.84	27	1	0.140249	0.166337	0.0969217	0.0985799	0.121447	0.13146	Rhizopus microsporus
6318	21642	A0A090VFY3	UDP-glucose dehydrogenase	5.82	6	1	0.0415342	0.0388585	0.0406541	0.0813104	0.14982	0.0564996	Algibacter lectus
4618	27295	G0S7Z1	Putative conidiation-specific protein	5.81	22	1	0.013527	0.0222248	0.0210635	0.016478	0.0177663	0.0406499	Chaetomium thermophilum (strain DSM 1495 / CBS 144.50 / IMI 039719)
2878	5181	A0A0C7AYX3	NADH-ubiquinone oxidoreductase	5.81	34	5	0.0743917	0.0879208	0.0852852	0.0741148	0.0506471	0.0647042	Rhizopus microsporus
2884	18236	M1PEY5	ATP synthase subunit beta	5.78	7	1	0.0470815	0.0433314	0.0315217	0.0223064	0.0603258	0.0249866	Desulfocapsa sulfexigens (strain DSM 10523 / SB164P1)
655	1471	A0A168QZE6	Aconitate hydratase mitochondrial	5.78	21	1	0.0375514	0.0553524	0.0578879	0.049218	0.031555	0.0537026	Absidia glauca
5973	19769	B5VTA0	YPL061Wp-like protein	5.76	2	1	0.018349	0.0136424	0.0160554	0.0306533	0.0200202	0.0164091	Saccharomyces cerevisiae (strain AWRI1631)
6139	15041	A0A0A1MZ78	Uncharacterized protein	5.74	13	1	0.00490729	0.00374607	0.00268081	0.00600834	0.00430899	0.00713238	Rhizopus microsporus
1012	253	A0A0A1NFA1	Glycerol-3-phosphate dehydrogenase	5.71	41	10	0.6159	0.505999	0.642217	0.269836	0.564809	0.219099	Rhizopus microsporus
5023	26802	A0A081CLH7	Peptidyl-prolyl cis-trans isomerase	5.69	3	1	0.0641504	0.0700291	0.0400649	0.0166938	0.0570112	0.025546	Pseudozyma antarctica
2479	3644	A0A0A1PIW1	Uncharacterized protein	5.68	21	2	0.0452324	0.0338264	0.0265135	0.0256164	0.0281078	0.0356153	Rhizopus microsporus
5406	13029	C0WX92	L-lactate dehydrogenase	5.67	11	1	0.0140818	0.0116016	0.0075269	0.0104336	0.0168382	0.0137054	Lactobacillus fermentum ATCC 14931
885	2695	A0A0A1NWX4	Putative 40S ribosomal protein S2	5.65	49	2	0.0904648	0.0779965	0.0935339	0.0777126	0.0690763	0.0712306	Rhizopus microsporus
4020	2679	A0A0A1MWB0	Putative ATP-binding cassette sub-family F member 2	5.64	17	8	0.0359868	0.027816	0.0388865	0.0309411	0.0230696	0.0375732	Rhizopus microsporus
1612	1590	A0A0A1N356	Putative Acetyl-CoA C-acyltransferase	5.62	38	1	0.0199136	0.0139499	0	0.0305814	0.0185618	0.0296483	Rhizopus microsporus
1969	1959	A0A0A1NFN1	Putative Prohibitin-2	5.62	61	1	0.0136835	0.0164939	0.0125792	0.0271994	0.0111636	0.0201385	Rhizopus microsporus
1783	1356	A0A0A1PH54	Uncharacterized protein	5.61	44	11	0.136124	0.10735	0.143026	0.102178	0.0876381	0.0815795	Rhizopus microsporus
478	1556	A0A0A1NYI3	Putative ADP ATP carrier protein mitochondrial	5.61	43	2	0.108529	0.0963075	0.107527	0.107215	0.0837932	0.126798	Rhizopus microsporus
472	61	A0A0C7BAG6	Putative Phosphoglucomutase	5.61	53	11	0.137262	0.108608	0.136545	0.109373	0.0928089	0.137054	Rhizopus microsporus
3398	6030	A0A0C7B9Y1	Putative Xylitol dehydrogenase	5.61	16	4	0.0308661	0.0276762	0.0307852	0.0259762	0.0185618	0.027131	Rhizopus microsporus
984	21150	A0A0F3GKI9	Uncharacterized protein (Fragment)	5.59	33	1	0.813614	0.809319	0.798352	0.296459	1.09912	0.44286	Pseudomonas pseudoalcaligenes
1898	9281	I1BPF7	60S ribosomal protein L23	5.55	41	2	0.291593	0.237624	0.24746	0.235297	0.222741	0.303942	Rhizopus delemar (strain RA 99-880 / ATCC MYA-4621 / FGSC 9543 / NRRL 43880)
244	366	A0A0A1NTM9	Putative Guanine nucleotide-binding protein subunit beta-2-like 1	5.54	70	1	0.108529	0.122027	0.190014	0.110812	0.105007	0.0697388	Rhizopus microsporus
371	1480	A0A0A1N6F1	40S ribosomal protein S4	5.54	52	1	0	0.0640186	0.0431581	0.0913843	0.0579393	0.167821	Rhizopus microsporus
2643	13875	A0A0B2JPL0	ATP synthase subunit beta	5.53	8	1	0.0223317	0.0177519	0.0150243	0.0317327	0.0180314	0.0330047	Coprobacter secundus
4834	8884	B8MEP3	Aldehyde dehydrogenase putative	5.52	7	1	0	0.00984042	0.0113714	0.0118008	0.0364606	0.0226558	Talaromyces stipitatus (strain ATCC 10500 / CBS 375.48 / QM 6759 / NRRL 1006)
3107	2429	A0A0C7CII5	Putative 3-isopropylmalate dehydratase	5.47	16	1	0.0561849	0.0505999	0.0639271	0.107215	0.0737168	0.0775705	Rhizopus microsporus
4343	14565	A0A0A1N4Q6	Uncharacterized protein	5.46	50	1	0.0401118	0.0624811	0.0443365	0.0913843	0.0591325	0.050253	Rhizopus microsporus
5469	15699	A0A0A1NZB3	Uncharacterized protein	5.45	4	1	0.0164999	0.0105533	0.00732068	0.0153986	0.0190921	0.0120272	Rhizopus microsporus
1503	1187	A0A0A1P0V9	S-adenosylmethionine synthase	5.4	46	1	0.0513487	0.0505999	0.064369	0.0518804	0.0332786	0.0508124	Rhizopus microsporus
1015	4101	A0A0A1NLB7	Putative 40S ribosomal protein S5	5.4	47	1	0.101417	0.106931	0.100457	0.0299338	0.118	0.14358	Rhizopus microsporus
3119	10152	A0A0A1NLK0	Putative RNA-binding domain-containing protein	5.36	22	4	0.050922	0.0501806	0.0518487	0.0337474	0.0293011	0.0462439	Rhizopus microsporus
2204	8728	A0A0A1PIW0	40S ribosomal protein S24	5.34	45	1	0.0659995	0.0410949	0.122551	0.065624	0	0.0461507	Rhizopus microsporus
2298	3085	A0A0A1NC81	Uncharacterized protein	5.34	34	1	0.0263144	0.0204077	0.019296	0.0392161	0.0265168	0.0378529	Rhizopus microsporus
1188	636	A0A0A1NA60	Aspartate aminotransferase	5.3	52	2	0.119197	0.153757	0.206216	0.129521	0.127679	0.0941661	Rhizopus microsporus
1139	2638	I1CS69	Dihydrolipoyl dehydrogenase	5.22	33	1	0.0463703	0.0535352	0.0540582	0.100739	0.0438854	0.0762652	Rhizopus delemar (strain RA 99-880 / ATCC MYA-4621 / FGSC 9543 / NRRL 43880)
2932	14141	B3QVV8	Pyruvate phosphate dikinase	5.2	3	1	0.169266	0.18311	0.164973	0.08203	0.245281	0.0715103	Chloroherpeton thalassium (strain ATCC 35110 / GB-78)
5755	19945	A0A0C1E3R1	Superoxide dismutase	5.14	4	1	0.036698	0.0276762	0.0508176	0.0436054	0.0145843	0.0157565	Parachlamydia acanthamoebae
1648	4455	U4L650	Similar to Heat shock protein 90 homolog acc. no. O43109	5.11	10	1	0.0664262	0.0434712	0.0463987	0.0451165	0.145843	0.0487612	Pyronema omphalodes (strain CBS 100304)
956	4850	A0A0A1N5S8	Putative 6-phosphogluconate dehydrogenase decarboxylating	5.11	59	1	0.0460858	0.0540944	0.0609811	0.0594358	0.0372561	0.0599493	Rhizopus microsporus
2366	371	A0A099P395	Uncharacterized protein	5.08	39	13	0.324308	0.339662	0.406541	0.202916	0.225393	0.165956	Pichia kudriavzevii
2502	3346	A0A0A1P8J2	Uncharacterized protein	5.08	36	1	0.0258877	0.0264182	0.0332892	0.0518804	0.0246607	0.0512786	Rhizopus microsporus
3416	15393	S6ET97	Enolase	5.08	8	1	0.0176378	0.0232033	0.0271027	0.0379209	0.0282404	0.0334709	Clostridium chauvoei JF4335
3395	17964	A0A0A1NKX6	Uncharacterized protein	5.08	45	3	0.113365	0.0887595	0.112241	0.0885061	0.0947977	0.0774772	Rhizopus microsporus
2863	5656	A0A0A1N5M4	Aminomethyltransferase	5.07	22	1	0.0392583	0.0533955	0.0567095	0.0827496	0.0432224	0.0687133	Rhizopus microsporus
432	457	A0A0C7C0B0	Uncharacterized protein	5.06	48	4	0.0921717	0.153757	0.142879	0.0628897	0.10567	0.13146	Rhizopus microsporus
1905	7996	A0A0C7CN29	Uncharacterized protein	5.06	34	3	0.0706934	0.0816308	0.0522906	0.0650484	0.0751752	0.0757058	Rhizopus microsporus
3216	18221	A9QA72	Translation elongation factor 1-alpha (Fragment)	5.04	19	1	0.0374092	0.070728	0.0340257	0.0654801	0	0.0844698	Ambrosiozyma sp. NRRL Y-6106
6215	19049	S4W9Z0	Phosphoglycerate kinase (Fragment)	5.04	19	1	0	0.0416541	0.0160554	0.0198599	0.0228045	0.0211641	Candida sorbophila
2704	2790	A0A0C7B4U5	Uncharacterized protein	5.04	22	9	0.0395428	0.0248806	0.0434527	0.0252566	0.0241303	0.0321656	Rhizopus microsporus
3239	3736	A0A0C7BRJ0	Putative 26S proteasome regulatory subunit N6	5.03	17	5	0.0204826	0.0234828	0.02725	0.0225223	0.014982	0.0184603	Rhizopus microsporus
2281	3328	A0A0A1P5M0	Putative Pyridoxine biosynthesis protein PDX1	5.02	49	1	0.0162154	0	0	0.0216588	0.00888314	0.00793419	Rhizopus microsporus
4783	16815	A0A0G0HSP6	Uncharacterized protein	4.95	2	1	0.00696977	0	0.0130064	0.014823	0.0160427	0.0068993	Candidatus Daviesbacteria bacterium GW2011_GWA1_36_8
773	3538	A0A0A1NEU8	Superoxide dismutase	4.93	53	2	0.39685	0.396972	0.391811	0.288544	0.312899	0.249866	Rhizopus microsporus
821	797	A0A0A1P336	Isocitrate dehydrogenase [NAD] subunit mitochondrial	4.92	47	1	0.0446634	0.0451485	0.0434527	0.0813104	0.0342067	0.051465	Rhizopus microsporus
1057	531	A0A0C7B0T2	Succinate-CoA ligase subunit beta	4.92	45	1	0	0.0236226	0.0176757	0.0331718	0.0141865	0.0326318	Rhizopus microsporus
1678	877	A0A0A1MMG4	Putative YBR222Cp-like protein	4.92	29	1	0.0348489	0.0286546	0.0263662	0.049218	0.0316876	0.0675012	Rhizopus microsporus
1306	698	A0A0A1PD67	Uncharacterized protein	4.92	42	1	0.0770942	0.0287944	0	0.0381368	0.0206831	0.0326318	Rhizopus microsporus
4213	16221	N9V1P8	Chaperone protein DnaK	4.91	2	1	0.436678	0.374607	0.45073	0.238175	0.603258	0.196723	Mycoplasma auris 15026
5103	8882	B0Y2C8	Thiamine biosynthesis protein (Nmt1) putative	4.91	15	1	0.0243231	0.0209668	0.023273	0.0325242	0.0468022	0.0511853	Neosartorya fumigata (strain CEA10 / CBS 144.89 / FGSC A1163)
1890	2011	A0A0A1NX71	Putative Glutamine-fructose-6-phosphate transaminase (Isomerizing)	4.9	56	1	0	0.0325684	0.0318162	0.0592919	0.0291685	0.0726291	Rhizopus microsporus
4872	14768	A0A0A1P3S2	Putative RNA-binding domain-containing protein	4.89	20	1	0.0206248	0.0160746	0.0209162	0.0303655	0.0088964	0.0206047	Rhizopus microsporus
5841	15656	A0A0C7B3A0	Uncharacterized protein	4.88	1	1	0.00220472	0.00373209	0	0.00465556	0.00587348	0.00523974	Rhizopus microsporus
2944	6230	A0A0L1HUN9	V-type proton atpase subunit b	4.87	12	1	0.0635814	0.0581479	0.0380027	0.0700133	0.0962561	0.0950984	Stemphylium lycopersici
2640	10249	A0A0P4UDU2	Putative 40s ribosomal protein s14	4.86	42	1	0.137973	0.181712	0.154662	0.0676388	0.0979797	0.0747735	Rosellinia necatrix
5644	19959	A0A136MJZ8	Putative K(+)-stimulated pyrophosphate-energized sodium pump	4.82	2	1	0.00891846	0.0181712	0.0170865	0.0136717	0.0201528	0.0132392	Chlorobi bacterium OLB6
450	1100	M3C6I3	Actin gamma	4.76	46	1	0.0324308	0.0313104	0.0397703	0.0576369	0.0556853	0.0559402	Sphaerulina musiva (strain SO2202)
1209	685	A0A0C7BP48	Putative AaceriACR013Cp	4.75	44	1	0.0522022	0.0454281	0.0543528	0.0834691	0.0491887	0	Rhizopus microsporus
3876	4590	A0A0C7CF21	Putative 26S proteasome regulatory subunit N5	4.75	12	6	0.293015	0.22085	0.251879	0.104336	0.310247	0.1557	Rhizopus microsporus
2919	4301	A0A0C7BVK7	Uncharacterized protein	4.71	31	3	0.0504953	0.0419336	0.0584771	0.0453324	0.0391123	0.0510921	Rhizopus microsporus
1824	5041	A0A0C7BBD8	60S ribosomal protein L20	4.7	39	1	0.0536246	0.0547933	0.0494919	0.0877865	0.0428247	0.0701118	Rhizopus microsporus
544	3862	Q9C1Y6	Actin (Fragment)	4.69	51	1	0.283058	0.236226	0.213581	0.19716	0.206831	0.158497	Rhizopus microsporus var. rhizopodiformis
3086	1907	A0A0C7BM34	ATP-dependent 6-phosphofructokinase	4.68	11	1	0.0247498	0.0338264	0.0197379	0.0352585	0	0.033098	Rhizopus microsporus
5691	25774	Q3T4D5	ATP synthase subunit a	4.68	7	1	0.0654305	0.0589866	0.0567095	0.0992995	0.0229371	0.071417	Rhizopus oryzae
3725	14136	A0A0B2F0X3	Uncharacterized protein (Fragment)	4.67	29	3	0.24892	0.294933	0.253352	0.0906647	0.192247	0.133324	Paenibacillus sp. IHB B 3415
5264	14847	A0A0A1PED8	Putative RNA-binding domain-containing protein	4.67	11	1	0	0.0060664	0.00720284	0.0110093	0.00454764	0.00752396	Rhizopus microsporus
5131	23719	A0A086J5P0	Uncharacterized protein	4.67	8	1	0.0961544	0.0861037	0.0811609	0.0580686	0.0782247	0.0412093	Nematocida sp. 1 ERTm6
3274	18296	A0A0H2S1L7	Eukaryotic translation initiation factor 5A	4.62	7	1	0.0241808	0.018311	0.0284284	0.032812	0.0416314	0.0222829	Schizopora paradoxa
2365	11426	A0A0A1NBR4	40S ribosomal protein S21	4.6	56	4	0.462281	0.480839	0.453676	0.32884	0.344719	0.313265	Rhizopus microsporus
4557	16849	A0A067NQV4	Uncharacterized protein	4.59	20	1	0.0563271	0.101759	0.0525852	0.0151827	0.0499842	0.047083	Pleurotus ostreatus PC15
3210	8504	Q9P4C2	Alcohol dehydrogenase 2	4.56	13	1	0.0462281	0.0560513	0.0546473	0.0877865	0.0966539	0.0705779	Kluyveromyces marxianus
279	1795	A0A0Q5D2S3	Elongation factor Tu	4.55	36	5	0.711201	0.779965	0.730595	0.259762	0.635078	0.324453	Duganella sp. Leaf126
2969	13909	A0A168S2W3	60S ribosomal protein L13	4.54	8	1	0.0221895	0.0543739	0.0273973	0.0320924	0.0326157	0.0512786	Absidia glauca
2139	11514	A0A168LG05	Histone H2B	4.54	41	1	0.11621	0.114339	0.128296	0.11513	0.0689438	0.110016	Mucor circinelloides f. lusitanicus CBS 277.49
4409	12108	A0A0C9M9K7	Uncharacterized protein	4.54	22	1	0.0866243	0.0620617	0.0695244	0.054111	0.0228045	0.0554741	Mucor ambiguus
1484	6795	A0A0C7C863	Putative 60S ribosomal protein L18-A	4.53	31	1	0.136977	0.15795	0.169392	0.172695	0.0806112	0.133324	Rhizopus microsporus
433	872	A0A0C7BH45	Putative Guanine nucleotide-binding protein subunit beta-2-like 1	4.52	56	1	0.0257455	0.0194292	0.0315217	0.0247529	0.0320854	0.0239611	Rhizopus microsporus
1482	784	A0A0C7C558	Putative Peptidyl-prolyl cis-trans isomerase	4.51	33	1	0.0852019	0.0610833	0.0489027	0.0834691	0.0640381	0.100692	Rhizopus microsporus
3149	6803	A0A0A1N4T7	Uncharacterized protein	4.5	26	3	0.0382626	0.0292137	0.0359406	0.0251846	0.026782	0.0368273	Rhizopus microsporus
5521	17257	A0A0L1HIY7	Serine/threonine-protein phosphatase	4.49	9	1	0.0267412	0.0125102	0.0166446	0.0202916	0.0202854	0.0281566	Stemphylium lycopersici
147	44	A0A0C7BYC4	Catalase	4.44	49	1	0.0648616	0.0626209	0.0397703	0.0669912	0.0517078	0.0662892	Rhizopus microsporus
851	623	A0A0C7BF45	Glycerol-3-phosphate dehydrogenase [NAD(+)]	4.43	63	10	0.18918	0.185906	0.218	0.129521	0.130198	0.151039	Rhizopus microsporus
955	6800	A0A0C7AYM6	Uncharacterized protein	4.42	62	1	0.812192	0.550728	0.651055	0.482106	0.373887	0.484815	Rhizopus microsporus
1303	5517	M7NIR6	Uncharacterized protein	4.4	10	1	0.0243231	0.0447292	0.0299014	0.0451165	0.0718606	0	Pneumocystis murina (strain B123)
4162	14684	A0A0C7B691	Uncharacterized protein	4.4	50	1	0.0398273	0.0525568	0.0447784	0.0726757	0.0460067	0.0616275	Rhizopus microsporus
6084	18801	R8BI86	Putative peroxisomal hydratase-dehydrogenase-epimerase protein	4.36	1	1	0.0214783	0.018311	0.0243041	0.031157	0.0156449	0.0295551	Togninia minima (strain UCR-PA7)
3922	9018	A0A0A1NDP8	Uncharacterized protein	4.31	3	1	0.018918	0.0164939	0.0220946	0.0277031	0.0178989	0.024334	Rhizopus microsporus
5101	24300	A0A067MZN3	Uncharacterized protein	4.29	2	1	0.2603	0.287944	0.278392	0.223784	0.73319	0.559402	Botryobasidium botryosum FD-172 SS1
1351	4792	A0A077WM97	Putative Heat shock 70 kDa protein 2	4.28	21	1	0.0321463	0.0167734	0.0424217	0.0233138	0.048791	0.01874	Lichtheimia ramosa
2248	13052	A0A0T7BVY8	Chaperone protein DnaK	4.27	4	1	0.300127	0.304718	0.293122	0.205075	0.218764	0.157565	Calothrix sp. 336/3
793	235	A0A0C7AXE0	Putative Multifunctional beta-oxidation protein	4.25	29	1	0.0184912	0.0258591	0.0325527	0.0332437	0.0201528	0.0381326	Rhizopus microsporus
3347	8831	A0A1B7SD24	40S ribosomal protein S0	4.25	19	1	0.0194869	0.0190099	0.03815	0.0154706	0.0111901	0.015943	Ogataea polymorpha
512	145	A0A0A1MJB4	Putative ATP-citrate synthase subunit 1	4.23	31	1	0.0102555	0.0123285	0.0122846	0.0184208	0.00660269	0.0194859	Rhizopus microsporus
5790	19483	A0A0A1PGX7	Proteasome subunit beta type	4.21	13	2	0.046797	0.0410949	0.0587717	0.0436774	0.0558179	0.0319792	Rhizopus microsporus
442	2740	A0A0C3CKG5	Uncharacterized protein	4.19	20	1	0.223317	0.191497	0.245987	0.137436	0.43355	0.397176	Hebeloma cylindrosporum h7
4234	15373	A0A197JJT5	Uncharacterized protein	4.17	16	1	0.108814	0.108888	0.100015	0.0560538	0.163079	0.0576184	Mortierella elongata AG-77
5127	19675	A0A139AXD1	40S ribosomal protein S8	4.17	12	1	0.105116	0.149563	0.124466	0.0646166	0.147168	0.141715	Gonapodya prolifera JEL478
2043	8559	A0A0A1NTH2	Uncharacterized protein	4.14	66	1	0.0664262	0.0582877	0.0711447	0.0942625	0.0586022	0.0535162	Rhizopus microsporus
5440	18715	A0A0C7CBB0	Putative GRAM domain-containing protein	4.09	4	1	0.0271679	0.0296331	0.0327	0.0465556	0.0308921	0.0377597	Rhizopus microsporus
1682	1237	A0A0A1N883	4-hydroxyphenylpyruvate dioxygenase	4.09	35	1	0.0152197	0.0149563	0.0175284	0.0238894	0.0121712	0.0170618	Rhizopus microsporus
3310	3998	A0A0A1MWB3	Putative Carnitine O-acetyltransferase	4.08	21	1	0.0162154	0.0247408	0.0147297	0.0231699	0.0129667	0.0147309	Rhizopus microsporus
718	2693	Q6BS01	DEHA2D12584p	4.06	23	1	0.0150775	0.00634595	0.0113714	0.00517365	0.00552876	0	Debaryomyces hansenii (strain ATCC 36239 / CBS 767 / JCM 1990 / NBRC 0083 / IGC 2968)
2748	20090	A0A117LHZ8	Chaperone protein DnaK	4.03	4	1	0.0107534	0.0110845	0.00911771	0.00654801	0.0242629	0.00797148	Actinobacteria bacterium 66_15
5355	9988	I1C579	Argininosuccinate lyase	4.03	11	1	0.0126309	0.0146768	0.0107822	0.0167658	0.0159101	0.0230287	Rhizopus delemar (strain RA 99-880 / ATCC MYA-4621 / FGSC 9543 / NRRL 43880)
2308	9604	G9M7Z1	Translation elongation factor 2 (Fragment)	4.03	8	1	0.0830683	0.117694	0.0972163	0.019716	0.132319	0.0292754	Chytriomyces hyalinus
3665	27542	G1X4R0	Uncharacterized protein	4.03	2	1	0.315773	0.296331	0.279865	0.184927	0.424269	0.236814	Arthrobotrys oligospora (strain ATCC 24927 / CBS 115.81 / DSM 1491)
5653	11630	A0A0A1MXM1	6 7-dimethyl-8-ribityllumazine synthase	4.02	28	2	0.0206248	0.0180315	0.0257771	0.0188525	0.0115613	0.0188332	Rhizopus microsporus
3534	13571	A0A167JTC4	Uncharacterized protein	3.98	9	1	0.0369825	0.035364	0.0497865	0	0.0153798	0.0285295	Phycomyces blakesleeanus (strain ATCC 8743b / DSM 1359 / FGSC 10004 / NBRC 33097 / NRRL 1555)
5051	14877	A0A0A1MMM8	Uncharacterized protein	3.96	23	1	0.0126736	0	0.0293122	0.0145351	0.0167056	0.0261054	Rhizopus microsporus
3217	20404	A0A0C7BYY5	Uncharacterized protein	3.96	29	1	0.0251765	0.0229237	0.0184122	0.0215868	0.0352674	0.045871	Rhizopus microsporus
1535	8475	A0A0A1P7I1	Putative 40S ribosomal protein S13	3.95	34	1	0.126878	0.122586	0.146414	0.123765	0.0827325	0.128663	Rhizopus microsporus
5570	19445	A0A168QQ26	Uncharacterized protein	3.92	5	1	0.0329997	0.0287944	0.0244514	0.0287825	0.0332786	0.0422349	Absidia glauca
5	2	A0A0A1MZ96	ATP synthase subunit beta	3.92	72	1	1.24602	1.07909	1.24466	1.6406	1.1442	1.47309	Rhizopus microsporus
709	2658	A0A0A1N8Y4	Putative Peroxiredoxin	3.9	59	1	0.214783	0.230635	0.198852	0.293581	0.147168	0.29928	Rhizopus microsporus
74	62	A0A0A1MY46	Phosphoglycerate kinase	3.9	59	1	0.150775	0.136983	0.156135	0.148949	0.130728	0.165956	Rhizopus microsporus
2790	2637	A0A0A1N856	Uncharacterized protein	3.89	23	1	0.0187757	0.0167734	0.0187068	0.0256883	0.0152472	0.0208844	Rhizopus microsporus
5789	18813	A0A1C7NNV0	Ribonucleoprotein-associated protein	3.89	25	2	0.091176	0.061922	0.0864636	0.0427419	0.0473325	0.0729088	Choanephora cucurbitarum
2888	8647	A0A0A1NQR5	Uncharacterized protein	3.86	59	2	0.0338532	0.0441701	0.0514068	0.0272714	0.0316876	0.0335641	Rhizopus microsporus
3029	9550	A0A162V1T4	Glucose-6-phosphate isomerase	3.84	11	1	0.0533401	0.0444496	0.0431581	0.0636092	0.0407033	0.0539823	Phycomyces blakesleeanus (strain ATCC 8743b / DSM 1359 / FGSC 10004 / NBRC 33097 / NRRL 1555)
518	332	A0A0A1N0B5	Putative Delta-1-pyrroline-5-carboxylate dehydrogenase	3.84	43	1	0.122042	0.128457	0.135219	0.137436	0.0441505	0.0650771	Rhizopus microsporus
1567	4451	A0A0A1MUJ6	Putative 40S ribosomal protein S9	3.76	39	1	0.156464	0.166337	0.182649	0.244651	0.127148	0.208844	Rhizopus microsporus
5656	12662	A0A0C7BKN5	Eukaryotic translation initiation factor 3 subunit M	3.76	9	1	0.00998527	0.0116436	0.00867582	0.0126643	0.00654966	0.0109083	Rhizopus microsporus
1786	3588	C4Y6W3	Enolase 1	3.75	19	1	0.0291593	0.0405358	0.0496392	0.0465556	0.0555528	0.0543553	Clavispora lusitaniae (strain ATCC 42720)
848	426	A0A0A1MKK1	Putative Inorganic pyrophosphatase	3.73	74	2	0.065146	0.0624811	0.0855798	0.0611627	0.0571438	0.0623734	Rhizopus microsporus
3618	6972	A0A163JGJ3	Uncharacterized protein	3.72	19	1	0.0032573	0.00332673	0.00253352	0.00370574	0.00216112	0.00487612	Absidia glauca
2744	12944	A0A0S8GE32	Glyceraldehyde-3-phosphate dehydrogenase	3.7	12	1	0.116068	0.109447	0.091619	0.0784322	0.221416	0.0950984	Acidithiobacillales bacterium SM23_46
4221	5910	A0A0A1MSN4	Peroxidase	3.66	19	1	0.0527711	0.0497612	0.0552365	0.0726757	0.0391123	0.0522109	Rhizopus microsporus
1577	169	A0A0C7BMH7	Putative Bifunctional purine biosynthesis protein ADE16	3.66	52	1	0.00608788	0.00627606	0.00584771	0.00841887	0.00578067	0.00871735	Rhizopus microsporus
4275	9827	A0A0C7BZP8	Uncharacterized protein	3.63	10	1	0.00597409	0.0084007	0.00584771	0.00676388	0.0127281	0.0114677	Rhizopus microsporus
6319	22249	A0A0V9UKJ5	ATPase AAA	3.62	1	1	0.0176378	0.0122726	0.0131242	0.0125204	0.0311573	0.0137986	Rhodococcus pyridinivorans KG-16
5648	25006	A0A0A1P6V8	Uncharacterized protein	3.61	15	1	0.0415342	0.0512988	0.042569	0.00957017	0.0182966	0.0167821	Rhizopus microsporus
2892	3990	A0A0C7B8W4	S-(hydroxymethyl)glutathione dehydrogenase	3.6	29	1	0.0141102	0.0206872	0.0209162	0.0217308	0.012211	0.015943	Rhizopus microsporus
790	2762	I1BY51	Glyceraldehyde-3-phosphate dehydrogenase	3.58	32	1	0.0869088	0.0624811	0.0702609	0.0892256	0.0440179	0.0808336	Rhizopus delemar (strain RA 99-880 / ATCC MYA-4621 / FGSC 9543 / NRRL 43880)
1059	814	A0A0A1N508	40S ribosomal protein S1	3.55	55	1	0.0766675	0.0816308	0.0926501	0.11513	0.0616516	0.0734682	Rhizopus microsporus
4549	20531	I1BW55	Cytochrome c oxidase subunit IV	3.54	18	1	0.0610211	0.0624811	0.0615703	0.0813104	0.0560831	0.0685268	Rhizopus delemar (strain RA 99-880 / ATCC MYA-4621 / FGSC 9543 / NRRL 43880)
2055	5590	A0A0A1NHV7	60S acidic ribosomal protein P0	3.48	31	1	0.0603099	0.0592662	0.0665784	0.0827496	0.0452112	0.0599493	Rhizopus microsporus
5398	20754	A0A015LVY5	Ribosomal 60S subunit protein L4A	3.47	3	1	0.065146	0.0641584	0.0598028	0.0121606	0.044946	0.027504	Rhizophagus irregularis DAOM 197198w
4734	9026	A0A100Y0F1	60 kDa chaperonin	3.41	9	4	0.0157887	0.0153757	0.0210635	0.00841887	0.00811415	0.00904367	Streptomyces kanasensis
2815	10497	D4XW66	Chaperone protein DnaK	3.39	4	1	0.0264567	0.0304718	0.0312271	0.0385685	0.0178989	0.0296483	Mycoplasma alligatoris A21JP2
4308	15201	A0A0C3BYW4	Glyceraldehyde-3-phosphate dehydrogenase (Fragment)	3.39	15	1	0.0301549	0	0.0468406	0.0258323	0.0164404	0.0483883	Hebeloma cylindrosporum h7
2971	1538	A0A0C7BI70	Putative Phosphoacetylglucosamine mutase	3.39	21	1	0.00574651	0.00700291	0.00789514	0.00849082	0.00745123	0.00670351	Rhizopus microsporus
3495	11563	W6MK09	40S ribosomal protein S0	3.38	17	1	0.00867666	0	0.00509649	0.00198599	0.00300966	0.00656365	Kuraishia capsulata CBS 1993
644	820	A0A0A1NLT3	Uncharacterized protein	3.38	63	1	0.0439522	0.0396972	0.058919	0.0528878	0.0287708	0.0431672	Rhizopus microsporus
4254	20739	A0A0B7NFW2	40S ribosomal protein S24	3.37	17	1	0.0199136	0.019569	0.0215054	0.0219466	0.00757056	0.0291822	Parasitella parasitica
4028	12144	A0A0A1P070	Uncharacterized protein	3.36	15	1	0.0517755	0.0472452	0.0468406	0.0619542	0.0662921	0.0506259	Rhizopus microsporus
1924	4867	A0A1C7NI16	Malate dehydrogenase mitochondrial	3.34	25	1	0.0384049	0.0257193	0.0207689	0.0275592	0.0141865	0.038692	Choanephora cucurbitarum
5308	19543	A0A0D1XY48	Uncharacterized protein	3.34	2	1	0.0406807	0.0415143	0.0340257	0	0.0526359	0.0206979	Verruconis gallopava
4682	9995	A0A0C7CI99	Uncharacterized protein	3.32	14	1	0.0114361	0	0.00586244	0.00777126	0.00743797	0.0108151	Rhizopus microsporus
5636	17211	A0A0A1NEM2	Uncharacterized protein	3.31	15	1	0.0207671	0.0285149	0.0248933	0.0296459	0.0167056	0.0276904	Rhizopus microsporus
6144	20193	A0A0A1N611	Adenylyl-sulfate kinase	3.3	10	1	0.0111801	0.0102038	0.00782149	0.0102897	0.00470674	0.0109083	Rhizopus microsporus
5666	18795	A0A1A2BLJ9	Chaperone protein DnaK	3.26	4	1	0.0516332	0.0493419	0.0422744	0.0228821	0.093737	0.0258257	Mycobacterium sp. 852002-51971_SCH5477799-a
334	17	A0A0A1NFQ4	Putative Aldehyde dehydrogenase	3.26	57	1	0.0392583	0.0550728	0.0522906	0.0553343	0.0306269	0	Rhizopus microsporus
4580	9557	A0A0A1NSU0	Uncharacterized protein	3.25	15	1	0.0221895	0.0276762	0.0447784	0.031229	0.0254562	0.0225626	Rhizopus microsporus
3722	10793	M5EM96	Histone H3	3.22	40	1	0.155042	0.160746	0.181176	0.113691	0.0673528	0.110948	Malassezia sympodialis (strain ATCC 42132)
6061	22073	A0A0C7B9U7	Putative 4a-hydroxytetrahydrobiopterin dehydratase	3.21	13	1	0.0301549	0.0197088	0.034173	0.0258323	0.018164	0.0281566	Rhizopus microsporus
2953	3094	A0A0A1NZX5	Putative Peptidyl-prolyl cis-trans isomerase D	3.2	20	1	0.0597409	0.0485032	0.0550892	0.0281349	0.021346	0.0289025	Rhizopus microsporus
5982	17528	C7Z9H5	Predicted protein (Fragment)	3.18	1	1	0.0830683	0.127898	0.111946	0.0259762	0.0807438	0.0344032	Nectria haematococca (strain 77-13-4 / ATCC MYA-4622 / FGSC 9596 / MPVI)
2745	13539	T2D340	Translation elongation factor 1-alpha (Fragment)	3.16	19	1	0.069271	0.0757601	0.0736487	0.0921039	0.0613865	0.0711373	Polycephalomyces sp. 1 RMK-2013
4672	12721	A0A1C7NPH1	NADH-ubiquinone oxidoreductase subunit mitochondrial	3.15	4	1	0.0079939	0.00505999	0.00805717	0.00326681	0	0.0019952	Choanephora cucurbitarum
1784	8627	A0A0C7CAL6	Putative Glycerol-3-phosphate dehydrogenase [NAD ]	3.12	60	1	0.117348	0.13251	0.112977	0	0.0529011	0.0772908	Rhizopus microsporus
3338	12749	A0A0C7CHD6	Uncharacterized protein	3.1	49	1	0.13015	0.185906	0.0997204	0.0942625	0.201528	0.195791	Rhizopus microsporus
1481	4323	A0A0L1HYP4	Adp-ribosylation factor	3.05	34	1	0.0170688	0.0180315	0.020327	0.0149669	0	0.0283431	Stemphylium lycopersici
4586	20262	I8TYQ7	Phosphoglycerate kinase	3.05	4	1	0.0731115	0.0740827	0.069819	0.0256164	0.0890966	0.0509989	Pelosinus fermentans JBW45
2046	13075	A0A0C3G3M1	60S ribosomal protein L6	3.04	20	1	0.0749606	0.0807921	0.0587717	0.0363379	0.0796831	0.0467101	Piloderma croceum F 1598
660	573	G9M7X3	Translation elongation factor 2 (Fragment)	3.02	31	1	0.0138684	0.00872219	0.0181176	0.008203	0.0148494	0	Cokeromyces recurvatus
5277	22027	G8BHF2	Putative uncharacterized protein	2.99	6	1	0.0138542	0.00999418	0.0150243	0.00798713	0.00575415	0.00755193	Candida parapsilosis (strain CDC 317 / ATCC MYA-4646)
4061	11051	A0A0M8MNF6	Serine hydroxymethyltransferase	2.98	9	1	0.0216205	0.0230635	0.0229784	0.00777126	0.0303618	0.0233084	Malassezia pachydermatis
1395	5433	I1CEW8	14-3-3 family protein epsilon	2.97	32	1	0.264567	0.248806	0.225365	0.269116	0.216112	0.27504	Rhizopus delemar (strain RA 99-880 / ATCC MYA-4621 / FGSC 9543 / NRRL 43880)
90	321	A0A0A1N536	Citrate synthase	2.97	64	1	0.101133	0.130414	0.134188	0.130241	0.0859145	0.101625	Rhizopus microsporus
629	172	A0A0C7AXG3	Pyruvate kinase	2.96	55	1	0.0507798	0.0487828	0.0693771	0.0533915	0.0478629	0.0778502	Rhizopus microsporus
414	20	A0A0A1NY55	Elongation factor Tu	2.96	59	1	0.0588875	0.0497612	0.0640744	0.0617384	0.0501168	0.060229	Rhizopus microsporus
1834	12174	K9S8C7	Glucose-1-phosphate adenylyltransferase	2.96	9	1	0.392583	0.373209	0.332892	0.302935	0.677505	0.216302	Geitlerinema sp. PCC 7407
4597	16248	M5T7G4	Adenosylhomocysteinase	2.95	5	1	0.173533	0.248806	0.225365	0.222344	0.14982	0.165956	Rhodopirellula sp. SWK7
471	97	A0A0C7BJB6	Putative Heat shock 70kDa protein 4	2.94	38	2	0.0475082	0.0434712	0.0593609	0.0276312	0.0336764	0.0309536	Rhizopus microsporus
3064	14085	A0A0M8MY69	GTP-binding nuclear protein	2.94	18	1	0.0974346	0.085265	0.0892622	0.0289264	0.0922786	0.0407431	Escovopsis weberi
4555	9708	A0A0C7CNI4	Uncharacterized protein	2.94	24	1	0.0204826	0.0181712	0.0194433	0.0225223	0.0156449	0	Rhizopus microsporus
2339	3548	A0A0A1PKA7	Putative Acyl-CoA dehydrogenase NM domain-like protein	2.91	23	1	0.0650038	0.0670938	0.0617176	0.0533195	0.0279753	0.0600425	Rhizopus microsporus
2767	7748	A0A0A1PAS8	Putative 60S ribosomal protein L23	2.91	25	1	0.0995682	0.114479	0.114892	0.126643	0.106465	0.110948	Rhizopus microsporus
529	2119	A0A0H5C994	Uncharacterized protein	2.9	21	1	0.0701245	0.0605242	0.0461041	0.0253286	0.0323505	0.0738411	Cyberlindnera jadinii
4128	13272	C4Y9U6	Uncharacterized protein	2.89	16	1	0.0655728	0.0722656	0.0452203	0.0218747	0.0924112	0.0300213	Clavispora lusitaniae (strain ATCC 42720)
6008	8133	A0A0G9GGQ3	S-adenosylmethionine synthase	2.85	23	2	0.118913	0.108748	0.151716	0.0726757	0.116807	0.0567793	Lactobacillus fermentum
182	326	A0A0A1NQA6	Putative 50S ribosomal protein L4e	2.83	57	1	0.0995682	0.0768783	0.0920609	0.0906647	0.0917482	0.118407	Rhizopus microsporus
2341	6975	A0A0A1P5D4	Ribosomal protein L15	2.82	32	1	0.0587452	0.0666744	0.0757109	0.0733953	0.0586022	0.0809269	Rhizopus microsporus
1264	5000	S9SB12	ATP synthase subunit alpha	2.82	11	1	0.0752451	0.137542	0.123141	0	0.10262	0.0496936	Rubellimicrobium thermophilum DSM 16684
1684	599	A0A099NXS2	Uncharacterized protein	2.79	20	5	0.386894	0.394176	0.440419	0.168377	0.259865	0.152903	Pichia kudriavzevii
5551	21800	A0A1C7NC70	Uncharacterized protein	2.76	2	1	0.0748184	0.0670938	0.0636325	0.0726757	0.0536966	0.0710441	Choanephora cucurbitarum
3457	7112	A0A061ANQ1	CYFA0S03e00540g1_1	2.75	7	1	0.194869	0.159348	0.219473	0.0719561	0.151146	0.0887585	Cyberlindnera fabianii
6092	24444	A0A0A1NX75	Uncharacterized protein	2.75	7	1	0.0244653	0.0236226	0.0237149	0.0223064	0.0139213	0.0132392	Rhizopus microsporus
474	1748	I1C0K4	Citrate synthase	2.73	37	1	0.025461	0.0271171	0.0215054	0	0.0136562	0.0390649	Rhizopus delemar (strain RA 99-880 / ATCC MYA-4621 / FGSC 9543 / NRRL 43880)
5810	15518	A0A0A1NU54	Proteasome subunit beta type	2.71	12	2	0.0139253	0.0159348	0.0164973	0.0106495	0.00928089	0.0123069	Rhizopus microsporus
65	141	I1CRK0	Elongation factor 2	2.67	38	1	0.0324308	0.0225044	0.0369717	0.0260481	0.0243955	0.025919	Rhizopus delemar (strain RA 99-880 / ATCC MYA-4621 / FGSC 9543 / NRRL 43880)
763	1598	A0A0A1NPV0	Transaldolase	2.64	40	1	0.0714046	0.0778567	0.0801298	0.0849082	0.0498516	0.0795284	Rhizopus microsporus
4070	19442	A0A0L0HM12	Uncharacterized protein	2.62	16	1	0.0192024	0.0280955	0.0231257	0.0116569	0.0407033	0.0103489	Spizellomyces punctatus DAOM BR117
3360	2036	A0A0A1NI69	Putative Podospora anserina S mat genomic DNA chromosome 2 supercontig 2	2.61	12	3	0.0216205	0.0159348	0.0182649	0.0112252	0.0172359	0.0107219	Rhizopus microsporus
4227	9436	A0A0C7BC21	Putative Stomatin family protein	2.6	12	1	0.0162154	0.0188701	0.0136692	0.0151108	0.0128341	0.0165024	Rhizopus microsporus
403	463	A0A0A1NN91	Putative 50S ribosomal protein L4e	2.57	54	1	0.0153619	0.0160746	0.013463	0.014751	0.0148494	0.0154768	Rhizopus microsporus
5495	17323	C5FVZ6	Succinyl-CoA ligase subunit alpha	2.53	8	1	0.0428143	0.0275364	0.037119	0.0305094	0.0249258	0.0395311	Arthroderma otae (strain ATCC MYA-4605 / CBS 113480)
507	333	A0A0C7B1H8	Putative Delta-1-pyrroline-5-carboxylate dehydrogenase	2.53	43	1	0.204826	0.20827	0.209162	0.200758	0	0.126798	Rhizopus microsporus
1736	1242	A0A0C7BC20	4-hydroxyphenylpyruvate dioxygenase	2.53	35	1	0.0229007	0.0180315	0.023273	0	0.0175011	0.025919	Rhizopus microsporus
3815	9330	A8Q2M8	Uncharacterized protein	2.52	18	1	0.0302972	0.0374607	0.041096	0.0336035	0.0532988	0.0438199	Malassezia globosa (strain ATCC MYA-4612 / CBS 7966)
5125	19111	A0A143BN90	Enoyl-ACP reductase	2.51	7	2	0.0587452	0.0663949	0.0521433	0.0358342	0.0692089	0.0535162	Gemmatimonas phototrophica
1402	911	A0A0A1P9Q2	Protein disulfide-isomerase	2.51	30	1	0.00955855	0.00891788	0.00935339	0.00849082	0.00904224	0.0088945	Rhizopus microsporus
2237	6640	G8Y4S2	Piso0_005311 protein	2.51	31	1	0.0694133	0.0497612	0.0394757	0.0256164	0.0539618	0.0313265	Pichia sorbitophila (strain ATCC MYA-4447 / BCRC 22081 / CBS 7064 / NBRC 10061 / NRRL Y-12695)
3674	12536	A0A0L6VCY3	Uncharacterized protein	2.49	5	1	0.0257455	0.0241817	0.0212108	0.0227381	0.0202854	0.0246137	Puccinia sorghi
2360	5768	A0A0W4ZUW7	Elongation factor 2	2.46	11	1	0.0725425	0.0837274	0.0555311	0.0305814	0.102355	0.0405567	Pneumocystis jirovecii RU7
2591	2162	A0A0C7BV03	Uncharacterized protein	2.4	19	1	0.0312929	0.0204077	0.0291649	0.0160462	0.0314224	0.0102557	Rhizopus microsporus
3013	5735	A0A0C7BUD8	Putative Threonyl-tRNA synthetase	2.39	9	5	0.220472	0.250204	0.257771	0.0992995	0.236	0.141715	Rhizopus microsporus
4748	21626	A0A0F8UBQ7	Uncharacterized protein (Fragment)	2.38	22	1	0.051491	0.0601048	0.0620122	0.0454763	0.0285056	0.0463372	Aspergillus ochraceoroseus
1721	4506	Q6BLA0	Phosphoglycerate kinase	2.37	24	1	0.0293015	0.0227839	0.0362352	0.0243931	0.0359303	0.025546	Debaryomyces hansenii (strain ATCC 36239 / CBS 767 / JCM 1990 / NBRC 0083 / IGC 2968)
1985	7957	A0A0L0HW37	40S ribosomal protein S9	2.33	26	1	0.0359868	0.0528363	0.0366771	0.0329559	0.0563483	0.0495071	Spizellomyces punctatus DAOM BR117
3440	10154	I1C991	Histone H3	2.32	9	1	0.327153	0.339662	0.397703	0.290703	0.182966	0.258257	Rhizopus delemar (strain RA 99-880 / ATCC MYA-4621 / FGSC 9543 / NRRL 43880)
549	3308	I1CF07	Uncharacterized protein	2.31	44	1	0.01778	0.012664	0.0151716	0.00827496	0.0101825	0.0172482	Rhizopus delemar (strain RA 99-880 / ATCC MYA-4621 / FGSC 9543 / NRRL 43880)
5073	12083	A0A1C7NJ64	ATP-dependent RNA helicase DED1 (Fragment)	2.29	7	1	0.14793	0.162143	0.20327	0.110812	0.210809	0.0740276	Choanephora cucurbitarum
843	4320	A0A162PRK7	Uncharacterized protein	2.28	24	1	0.0258877	0.0306115	0.0312271	0.0116569	0.0389797	0.0293686	Phycomyces blakesleeanus (strain ATCC 8743b / DSM 1359 / FGSC 10004 / NBRC 33097 / NRRL 1555)
2080	5232	Q6CI99	YALI0A00352p	2.27	5	1	0.0170688	0.0176121	0.0228311	0.0184208	0.0180314	0.0176212	Yarrowia lipolytica (strain CLIB 122 / E 150)
2660	4103	A0A0C7CA95	Uncharacterized protein	2.26	35	1	0.0216205	0.0181712	0.023273	0.0188525	0.0106863	0.0200453	Rhizopus microsporus
5586	17766	A0A163J1B3	Alpha-1 4 glucan phosphorylase	2.25	2	1	0.0186335	0.0205475	0.0251879	0.0174853	0.0173685	0.0250799	Absidia glauca
862	325	A0A0A1NEI8	UDP-glucose 6-dehydrogenase	2.25	53	1	0.0358445	0.0335469	0.0369717	0.0168377	0.0169708	0.0346829	Rhizopus microsporus
973	697	A0A0A1PCJ5	Putative Ketol-acid reductoisomerase mitochondrial	2.24	44	1	0.0486462	0.03159	0.0440419	0.0326681	0.0324831	0.0385055	Rhizopus microsporus
2075	16391	A0A0G4KJT7	Uncharacterized protein	2.23	2	1	0.0497841	0.0525568	0.0405068	0.0314448	0.0705348	0.022749	Verticillium longisporum
4369	12925	Q1NMF4	Ketol-acid reductoisomerase	2.21	8	1	0.0412497	0.0553524	0.0496392	0.0390002	0.0674853	0.0263851	delta proteobacterium MLMS-1
6104	23867	A0A127JU76	Adenylate kinase	2.21	7	1	0.0449479	0.0464065	0.0387392	0.0155425	0.0422943	0.01557	Ramlibacter tataouinensis
2369	2772	A0A0C7BP10	Putative Heat shock protein SSC1	2.19	16	1	0.0726848	0.0786954	0.0799825	0.0762735	0.0734516	0.0724426	Rhizopus microsporus
4780	24474	A0A0G2GRZ8	Peptidyl-prolyl cis-trans isomerase	2.19	8	1	0.0365557	0.0573093	0.0461041	0.0182049	0.0629775	0.0250799	Diplodia seriata
4188	18141	I3IQ92	Oxidoreductase	2.19	7	1	0.088189	0.106651	0.091619	0.0456202	0.0876381	0.0637719	Candidatus Jettenia caeni
5925	26302	A0A085WTY5	Urease subunit alpha	2.17	5	1	0.0475082	0.0760396	0.0483136	0.0210831	0.0464045	0.0465236	Hyalangium minutum
3154	15635	G9NFE9	Elongation factor Tu	2.15	5	1	0.136551	0.133628	0.139638	0.120167	0.0832629	0.0830713	Hypocrea atroviridis (strain ATCC 20476 / IMI 206040)
5296	22552	A0A177V2R6	Uncharacterized protein	2.1	5	1	0.187757	0.202679	0.159081	0.151827	0.130595	0.1874	Tilletia walkeri
2732	6397	A0A015JB93	Fal1p	2.08	10	1	0.164999	0.169132	0.172338	0.0622421	0.160427	0.0588305	Rhizophagus irregularis DAOM 197198w
6023	14655	I1CMC2	Uncharacterized protein	2.06	29	1	0.184912	0.201281	0.184122	0	0.103681	0.0722561	Rhizopus delemar (strain RA 99-880 / ATCC MYA-4621 / FGSC 9543 / NRRL 43880)
2382	4316	A0A0C3GC83	Uncharacterized protein	2.05	5	1	0.0530556	0.0571695	0	0.0210112	0.0494539	0.0200453	Piloderma croceum F 1598
689	1156	A0A0W0CXF2	ATP synthase subunit alpha	2.04	24	1	0.134986	0.0870821	0.0910298	0	0.117867	0.110016	Candida glabrata
2866	3473	A0A0C7CIB5	Uncharacterized protein	2.04	23	2	0.0243231	0.0331276	0.0294595	0.0157584	0.0279753	0.0197656	Rhizopus microsporus
3285	9727	A0A0D2IL12	Malate dehydrogenase	2	16	1	0.0214783	0.0226441	0.0231257	0.00615225	0.0371236	0.00969631	Rhinocladiella mackenziei CBS 650.93
1205	4168	A0A0C7C3P6	Putative Endopeptidase	1.98	47	2	0.916027	0.601048	0.953014	0.411589	0.73319	0.452184	Rhizopus microsporus
5343	16257	Q86ZX8	Tubulin beta chain (Fragment)	1.97	5	1	0.0403962	0.044869	0	0.0300057	0.0715954	0.025546	Entomophaga destruens
6054	17332	S2JS86	U6 snRNA-associated Sm-like protein LSm5	1.95	23	1	0.0167844	0.0133768	0.0122551	0.008203	0.00824673	0.0103489	Mucor circinelloides f. circinelloides (strain 1006PhL)
2992	12668	E3KXK0	Enolase	1.93	8	1	0.0896114	0.131811	0.121078	0.040943	0.0877707	0.0941661	Puccinia graminis f. sp. tritici (strain CRL 75-36-700-3 / race SCCL)
2125	962	A0A0A1PFA8	Putative Acetyl-coa acetyltransferase	1.92	49	1	1.04831	0.854048	0.917663	0.430298	0.92146	0.512786	Rhizopus microsporus
2559	8084	A0A0M8MYS2	Gtp-binding protein ypt1	1.91	24	1	0.0524867	0.0408154	0.0416852	0.0379928	0.033809	0.0401837	Malassezia pachydermatis
4955	13708	J4H553	Histone H3	1.89	16	1	0.156464	0.148165	0.142142	0.0555501	0.0802134	0.0566861	Fibroporia radiculosa
4531	19355	A0A0M8JPP3	Enolase	1.89	6	1	0.0421031	0.0349447	0.037119	0	0.0367258	0.0332844	Levilinea saccharolytica
129	889	A0A0A1NAN3	Malate dehydrogenase	1.89	68	1	0.0661417	0.060664	0.0693771	0.0571332	0.0356651	0.0527703	Rhizopus microsporus
1244	1899	A0A0A1MY71	Uncharacterized protein	1.88	29	1	0	0.0110984	0.0102077	0.00928234	0.00689438	0.0100692	Rhizopus microsporus
3691	8637	A0A060T458	ARAD1A14410p	1.78	27	1	0.040254	0.044869	0.0307852	0.0240334	0.0379191	0.0360815	Blastobotrys adeninivorans
1935	5234	A0A137P9S6	HSP90-domain-containing protein	1.77	11	1	0.0311506	0.0199884	0.0269554	0.013096	0	0.0151971	Conidiobolus coronatus (strain ATCC 28846 / CBS 209.66 / NRRL 28638)
5120	16606	A0A101DI00	ATP synthase subunit beta	1.76	3	1	0.166421	0.160746	0.167919	0	0.168382	0.0612546	Desulfonauticus sp. 38_4375
5133	24852	A0A0B7FSE3	Nucleoside diphosphate kinase	1.75	4	1	0.384049	0.507397	0.503757	0.252566	0.482606	0.445657	Thanatephorus cucumeris (strain AG1-IB / isolate 7/3/14)
2724	7763	A0A0C7B6M0	Putative 60S ribosomal protein L23	1.72	39	1	0.167844	0.178917	0.226838	0.152547	0.151146	0.170618	Rhizopus microsporus
5860	23892	A0A0K6IL27	2 4-dienoyl-CoA reductase or related NADH-dependent reductase Old Yellow Enzyme (OYE) family	1.71	4	1	0.040823	0.0540944	0.0471352	0.0363379	0.0303618	0.0434469	Marinomonas fungiae
1053	3847	A0A193Q1U3	ATP synthase subunit beta	1.69	21	1	0.149352	0.15795	0.151716	0.0784322	0.180314	0.0806472	Hyphomicrobium sp. GJ21
530	930	A0A0C7BSI8	Putative 40S ribosomal protein S3	1.68	65	1	0.152197	0.135865	0.137723	0.0713085	0.0814067	0.11561	Rhizopus microsporus
4074	9755	V5EWV2	Phosphoglucomutase	1.67	11	2	0.018349	0.0199884	0.0194433	0.0146791	0.0208157	0.013146	Kalmanozyma brasiliensis (strain GHG001)
2437	11611	C9SLU3	Enolase	1.66	9	1	0.0856286	0.0626209	0.0986893	0.0526719	0.0871078	0.0605087	Verticillium alfalfae (strain VaMs.102 / ATCC MYA-4576 / FGSC 10136)
5508	13891	A0A0A1N4Y8	Uncharacterized protein	1.6	29	1	0.0118344	0.0152359	0.0150243	0.0105776	0.00973168	0.0112813	Rhizopus microsporus
561	3531	B6JZZ7	Heat shock protein S	1.58	22	1	0.0462281	0	0.0372663	0.0310131	0.0428247	0.0428875	Schizosaccharomyces japonicus (strain yFS275 / FY16936)
5942	21129	F7RZC2	Malate dehydrogenase	1.58	9	1	0.0285903	0.0283751	0	0.024537	0.0416314	0.0277837	Idiomarina sp. A28L
2323	2981	A0A068SF01	Ketol-acid reductoisomerase	1.56	29	1	0.0452324	0.0501806	0.0472825	0.0371294	0.0694741	0.0497868	Lichtheimia corymbifera JMRC:FSU:9682
760	3449	S2J0K3	ADP ATP carrier protein 1 mitochondrial	1.53	32	1	0.0829261	0.0686313	0.0852852	0.0478508	0.104476	0.0445657	Mucor circinelloides f. circinelloides (strain 1006PhL)
3664	21799	G8YCC1	Piso0_002334 protein	1.49	13	1	0.416764	0.525568	0.387392	0.297898	0.450786	0.319792	Pichia sorbitophila (strain ATCC MYA-4447 / BCRC 22081 / CBS 7064 / NBRC 10061 / NRRL Y-12695)
6071	27001	K0KD21	Elongation factor 1-beta	1.48	11	1	0.0214783	0.0176121	0.0234203	0.014751	0.0167056	0	Wickerhamomyces ciferrii (strain F-60-10 / ATCC 14091 / CBS 111 / JCM 3599 / NBRC 0793 / NRRL Y-1031)
4893	17808	A0A0C9MA11	Elongation factor 1-beta protein	1.44	4	1	0.140249	0.119231	0.138018	0.0985799	0.10673	0.116542	Mucor ambiguus
384	328	A0A0G2FTH8	ATP synthase subunit beta	1.28	45	1	0.0462281	0.0490623	0.0555311	0.0261201	0.0538292	0.0329115	Phaeomoniella chlamydospora
400	834	R1G6S8	ATP synthase subunit alpha	1.17	28	1	14.224	15.9348	15.3189	0	18.4292	13.7986	Botryosphaeria parva (strain UCR-NP2)
4532	21332	A0A1A0HES9	Peptidyl-prolyl cis-trans isomerase	1.15	12	1	0	0.0559115	0.0572987	0.0403674	0.0430899	0.0361747	Metschnikowia bicuspidata var. bicuspidata NRRL YB-4993
6148	21357	A0A0J7BCR2	Fructose-bisphosphate aldolase	1.13	8	1	0.0736805	0.0722656	0.101488	0	0.0727887	0.0418619	Coccidioides immitis RMSCC 2394
2973	3960	Q2U4L0	Uncharacterized protein	0.96	41	1	0.22474	0.251602	0.212108	0.145351	0.229371	0.145445	Aspergillus oryzae (strain ATCC 42149 / RIB 40)
5069	18640	W0T4W1	Heat shock protein homolog SSE1	0.95	1	1	0.369825	0.437507	0.424217	0.239614	0.466696	0.228423	Kluyveromyces marxianus DMKU3-1042
4298	23237	Q01SX4	Heat shock protein 70	0.92	1	1	0.138258	0.138101	0.120637	0.0520962	0.113359	0.0673148	Solibacter usitatus (strain Ellin6076)
4553	27615	A0A0L6USX4	Urease gamma subunit	0.8	1	1	0.578918	0.615026	0.736487	0.27919	0.690763	0.355221	Puccinia sorghi
1430	4405	A0A120E693	ADP-ribosylation factor 1 like-protein	0.25	52	1	0.203404	0.213861	0.220946	0.111532	0.190921	0	Rhodotorula sp. JG-1b
